# Supplementary material for: Ratiometric detection of perfluoroalkyl carboxylic acids using dual fluorescent nanoparticles and a miniaturised microfluidic platform
Source: Nat Commun. 2025 Dec 2;16:10869. doi: 10.1038/s41467-025-66872-9 (PMC12675511; doi:10.1038/s41467-025-66872-9)
Supplement: Supplementary file 3 — Source data [file 41467_2025_66872_MOESM3_ESM.xlsx]

## Sheet: Figure 3
panel a)														panel b)														panel c)								panel d)
c[PFOA]	/M	0	1e-07	2e-07	3e-07	4e-07	5e-07	6e-07	7e-07	8e-07	9e-07	1.5e-06		c[PFOA]	/M	0	1e-07	2e-07	3e-07	4e-07	5e-07	6e-07	7e-07	8e-07	9e-07	1.5e-06		c[PFOA]	/M	0	1.47027e-05	2.94054e-05	4.4108e-05	5.88107e-05
	λ	A	A	A	A	A	A	A	A	A	A	A			λ	IF	IF	IF	IF	IF	IF	IF	IF	IF	IF	IF			t	IF	IF	IF	IF	IF		titration	#	1			2		species	τ /ns	0.03	0.51	4.35	total †)
	/nm														/nm	/arb.u.	/arb.u.	/arb.u.	/arb.u.	/arb.u.	/arb.u.	/arb.u.	/arb.u.	/arb.u.	/arb.u.	/arb.u.			/ns	cts	cts	cts	cts	cts			c[PFOA]	F/F0		c[PFOA]	F/F0			c[PFOA]	a1rel	a2rel	a3rel	(a2rel+a3rel)
	450	0.005	0.0047	0.0043	0.0051	0.0043	0.0041	0.0038	0.0037	0.0041	0.0043	0.0041			500	146.752	498.657	907.925	784.475	1307.11	2557.84	2315.73	2773.92	2877.46	2897.03	2605.6			4.54551	5	9	11	4	0			/equ.			/equ.				/equ.
	450.5	0.0047	0.0047	0.0045	0.0049	0.0041	0.0038	0.0035	0.0037	0.0038	0.0041	0.0039			501	122.086	449.988	602.797	852.243	1422.75	2190.49	3016.11	3094.13	3373.06	2932.53	3288.08			4.56253	5	9	11	4	0			0	1		0	1			0	0.971	0	0.03	0.03
	451	0.0049	0.005	0.0045	0.0052	0.0042	0.0044	0.0037	0.0037	0.004	0.0046	0.0043			502	273.605	828.309	1324.45	1179.63	1717.05	3301.1	3476.4	4484.68	4038.05	4110.75	4028.54			4.57954	0	7	13	6	3			0.1	3.50743		0.038	1.68711			0.038	0.966	0	0.035	0.035
	451.5	0.005	0.0049	0.0041	0.0047	0.004	0.0037	0.0033	0.0036	0.0036	0.004	0.0041			503	131.352	952.814	1207.95	1716.2	2168.09	3880.75	4300.38	4884.84	5078.89	5013.88	4804.43			4.59654	0	2	11	10	4			0.2	8.56878		0.045	1.9392			0.045	0.961	0	0.04	0.04
	452	0.0055	0.0053	0.0046	0.0051	0.0044	0.0042	0.0036	0.0038	0.004	0.0047	0.0045			504	493.511	1072.45	1992.09	1916.38	2830.11	4503.78	5570.29	5989.67	6126.73	5957.79	6347.53			4.61353	8	5	11	20	3			0.3	12.3394		0.054	3.31374			0.054	0.939	0.002	0.059	0.061
	452.5	0.005	0.0051	0.0045	0.0051	0.0046	0.0044	0.0036	0.0039	0.0041	0.0048	0.0044			505	367.255	1306.67	1812.32	3061.58	3743.54	6333.35	7901.64	7462.78	7796.62	7403.24	8061.67			4.63052	3	5	6	6	3			0.4	18.5541		0.221	11.9084			0.221	0.81	0.02	0.17	0.19
	453	0.0054	0.0053	0.0047	0.0053	0.0046	0.0044	0.0038	0.0042	0.004	0.0047	0.0042			506	389.034	1344.96	2282.27	3387.56	4532.29	7744.42	8801.35	9449.54	8961.04	9631.41	9718.84			4.6475	8	7	17	6	4			0.5	24.3708		0.356	16.5817			0.356	0.705	0.031	0.263	0.294
	453.5	0.0056	0.0056	0.0046	0.0051	0.0045	0.0045	0.0037	0.0041	0.0042	0.0046	0.0044			507	639.538	2247.14	3450.84	4386.75	6211.69	9244.75	10248	11810.7	12075.2	11540.4	11941.4			4.66447	13	12	17	8	2			0.6	28.1332		0.456	23.1066			0.456	0.506	0.055	0.44	0.495
	454	0.0056	0.0055	0.0051	0.0056	0.0047	0.0048	0.0043	0.0045	0.0044	0.0049	0.0045			508	996.35	2437.18	3980.48	5051.34	7393.35	11226.5	13169.5	14919.6	15320.1	14112.7	15077.4			4.68144	5	5	6	8	1			0.7	33.2843		0.597	27.3849			0.597	0.307	0.085	0.608	0.693
	454.5	0.0057	0.0055	0.0049	0.0054	0.0049	0.0045	0.0042	0.004	0.0046	0.0048	0.0047			509	1320.58	3222.56	4842.37	6719.12	9718.76	14374.5	16246.3	17921.9	18476.1	18111.5	18470.2			4.6984	0	0	10	9	4			0.8	36.8663		0.823	36.6738			1	0	0.111	0.904	1.015
	455	0.0056	0.0057	0.0054	0.0062	0.0053	0.005	0.0046	0.0047	0.0049	0.0054	0.005			510	1194.86	3890.11	6314	8067.68	11789.1	17394.6	20669.4	23447.7	23482.2	22961	23518.1			4.71535	15	5	6	4	4			0.9	37.2805		1	37.2276
	455.5	0.0056	0.0059	0.0051	0.0058	0.005	0.0049	0.0044	0.0044	0.0047	0.0051	0.0048			511	2057.94	5067.35	7950.67	9786.05	15055.1	23017.1	25871.8	27272.5	28870	28795.3	28497.7			4.7323	0	9	0	0	4			1	37.1201
	456	0.0063	0.0061	0.0054	0.0063	0.0058	0.0055	0.005	0.0053	0.0056	0.0057	0.0056			512	2226.15	6761	9352.12	12501.4	17620.5	27809.3	31439.3	35122.6	36179.8	35643.9	36339.3			4.74924	3	5	15	3	4			1.5	37.5212
	456.5	0.0063	0.0061	0.0058	0.0064	0.0058	0.0055	0.0051	0.0054	0.0055	0.0056	0.0056			513	2566.45	8196.19	11957.6	15925.2	22603.4	34522	39280.8	43014.7	43976	43716.8	43990.5			4.76617	3	9	10	6	5			2	37.644
	457	0.0062	0.0062	0.0057	0.0062	0.0056	0.0054	0.0051	0.0053	0.0054	0.0056	0.0057			514	3501.62	9691.77	14889.5	19758	28718.3	43468.7	48756.3	55615.2	55558	55266.8	54900.9			4.78309	13	5	4	8	1			2.5	37.2025
	457.5	0.0065	0.0066	0.0058	0.0064	0.0057	0.0052	0.0051	0.0054	0.0054	0.0059	0.0056			515	4111.26	12455.3	17996.5	24185.4	34432.4	56976.5	60661.2	67742.2	69860.6	69496.3	67916.6			4.80001	8	9	8	5	5			3.5	37.2276
	458	0.007	0.0066	0.0058	0.0068	0.0059	0.0057	0.0053	0.0056	0.0057	0.0061	0.0059			516	5640.09	15035	23181.2	30148.8	42741	69741.6	76915.2	85199	85057.2	84106.8	85661.6			4.81692	0	5	11	1	5
	458.5	0.0067	0.0068	0.006	0.0064	0.0058	0.0055	0.005	0.0053	0.0053	0.0058	0.0058			517	5940.61	19070.1	27913.1	37512.2	51935.6	85006.4	93681.8	105760	104996	106123	104628			4.83382	8	12	2	5	1
	459	0.0069	0.0071	0.0062	0.0072	0.0063	0.0063	0.0058	0.0058	0.0062	0.0065	0.0065			518	7748.51	23027.9	35857.3	46268	68813.6	102621	114752	127534	127410	128425	126942			4.85072	33	2	21	15	8
	459.5	0.0069	0.0069	0.0059	0.0067	0.0062	0.0057	0.0055	0.0057	0.0057	0.0063	0.0058			519	8794.96	28257.9	41001.1	56787.4	80980.8	126323	138763	157209	155180	155452	156608			4.86761	75	23	31	6	2
	460	0.0072	0.0074	0.0065	0.0072	0.0065	0.0062	0.0059	0.0061	0.0065	0.0068	0.0064			520	10925.6	32482.4	51198.7	66971.3	95864.6	150230	166096	188426	187697	185345	186751			4.88449	223	52	33	20	9
	460.5	0.007	0.0069	0.0068	0.0074	0.0066	0.0069	0.0063	0.0063	0.0065	0.007	0.0065			521	11959.2	40029.4	58218.4	80670	115896	181526	198652	222631	224588	225568	221891			4.90136	634	204	145	68	30
	461	0.0075	0.0076	0.0066	0.0072	0.0066	0.0066	0.0061	0.0062	0.0063	0.0069	0.0066			522	14029.5	44769.2	70841.6	93460.9	138535	209894	233405	258632	264671	263335	261434			4.91823	1484	528	379	167	91
	461.5	0.0074	0.0071	0.0066	0.0075	0.0069	0.0065	0.006	0.0063	0.0064	0.0068	0.0064			523	14540.1	53512.3	80149.9	109824	158766	246321	267934	304078	306515	309279	306310			4.93509	2538	1328	913	399	245
	462	0.0075	0.0077	0.0066	0.0074	0.0067	0.0064	0.0062	0.0058	0.0066	0.0069	0.0065			524	16499.6	60445.8	93661.5	126845	181549	284235	313089	346393	351855	352863	351752			4.95195	4230	2386	1789	897	571
	462.5	0.0076	0.0079	0.007	0.0077	0.0071	0.0068	0.0062	0.0066	0.0066	0.007	0.0069			525	17179.6	67534.1	105232	140388	205148	321812	354381	396373	405118	400117	395629			4.96879	6397	4183	3291	1718	1170
	463	0.008	0.0082	0.0073	0.0078	0.0072	0.0071	0.0065	0.0067	0.0071	0.0072	0.0071			526	18589.8	73179.3	118816	159504	230466	367871	401387	445691	450118	451049	447239			4.98563	8210	6111	4754	2973	2003
	463.5	0.0083	0.0083	0.0076	0.008	0.0075	0.0072	0.0066	0.0068	0.0071	0.0076	0.0074			527	19914.6	82418.8	127953	175681	257851	402435	442295	496412	504343	500741	496896			5.00246	9446	7783	6669	4517	3073
	464	0.0083	0.0082	0.0073	0.0082	0.0074	0.0071	0.0067	0.0067	0.0068	0.0075	0.007			528	21596	87826.6	139932	191887	277500	439017	484670	542129	543221	548279	540345			5.01929	10000	9073	8320	6221	4331
	464.5	0.0086	0.0082	0.0077	0.0083	0.0074	0.0073	0.0071	0.0072	0.0075	0.0078	0.0076			529	22132.9	96979.7	151171	205966	301391	477859	520720	579551	592030	594346	583974			5.0361	9471	10000	9256	7399	5590
	465	0.0087	0.0088	0.0081	0.0086	0.0082	0.0075	0.0071	0.0074	0.0075	0.008	0.0079			530	21886.4	100146	159582	217143	317210	508782	553332	620656	629329	626179	623321			5.05291	8854	9719	10000	8641	6649
	465.5	0.0087	0.0088	0.0077	0.0085	0.0078	0.0075	0.0072	0.0071	0.0075	0.0079	0.0075			531	22137.3	103912	167485	227841	337626	535513	586434	652667	659619	660383	658087			5.06972	7299	9423	9851	9298	7505
	466	0.0086	0.0087	0.0079	0.0087	0.0078	0.0075	0.0071	0.0074	0.0074	0.0078	0.0076			532	23126.1	109298	171649	238859	349792	555053	607530	681585	690314	690824	687476			5.08651	6286	8213	9300	9881	8304
	466.5	0.0092	0.0092	0.0084	0.0094	0.0084	0.0082	0.0078	0.0077	0.008	0.0082	0.0081			533	21615.9	110470	178129	242840	361777	576402	632452	699576	712083	706950	702112			5.1033	5073	6915	8623	9960	8799
	467	0.0092	0.0091	0.0086	0.0091	0.0082	0.0083	0.0076	0.0081	0.008	0.0083	0.008			534	22797.9	113369	180457	248675	364771	588017	643140	722296	732253	727832	725094			5.12008	4007	5979	8100	10000	9220
	467.5	0.0096	0.0096	0.009	0.0096	0.0088	0.0086	0.0084	0.0083	0.0083	0.0088	0.0085			535	22198	112249	179316	252379	370086	592672	646401	732726	733661	739068	739937			5.13685	3458	5046	7802	9838	9444
	468	0.0099	0.0096	0.0094	0.0097	0.009	0.0088	0.0082	0.0085	0.0086	0.009	0.0086			536	20859.2	109971	183534	251663	372128	590672	651816	734519	738975	740575	740480			5.15362	2753	4389	7046	9674	9469
	468.5	0.0094	0.0094	0.0091	0.0098	0.0088	0.0085	0.0082	0.0083	0.0084	0.0088	0.0088			537	19720.4	110972	179828	254027	369079	588491	651888	727930	738640	736606	738431			5.17038	2445	3929	6889	9521	9647
	469	0.0104	0.0102	0.0095	0.01	0.0093	0.0088	0.0084	0.0085	0.0088	0.0089	0.0091			538	19238	107032	177659	244424	363818	580826	641468	717069	732424	726178	725629			5.18713	2289	3622	6690	9802	9709
	469.5	0.0105	0.0105	0.0096	0.0103	0.0094	0.0091	0.0087	0.0087	0.0089	0.0093	0.0094			539	18768	105942	172519	238416	358592	572727	629767	704141	714743	721149	715195			5.20388	1931	3284	6553	9493	9688
	470	0.0107	0.0104	0.0101	0.0105	0.0099	0.0094	0.0088	0.0089	0.0092	0.0096	0.0092			540	17443.6	102631	169146	233162	350081	557255	616028	686116	700232	699018	697581			5.22061	1901	3136	6329	9621	10000
	470.5	0.0111	0.0109	0.0103	0.0108	0.0101	0.0094	0.009	0.0092	0.0094	0.0098	0.0095			541	16607.8	98593.2	163234	226762	338714	543147	597737	668606	676719	679747	680844			5.23734	1813	3012	6107	9883	9938
	471	0.0112	0.0113	0.0107	0.0111	0.0102	0.0098	0.0095	0.0094	0.0095	0.01	0.0096			542	16450.5	93942.9	154432	216118	324465	527090	580391	653569	659679	660059	661854			5.25407	1735	2874	6200	9679	9926
	471.5	0.0115	0.0114	0.0108	0.0113	0.0105	0.01	0.0096	0.0095	0.0098	0.0103	0.0099			543	15230.6	91058.5	150414	209753	318135	504926	555798	628075	633941	640028	634088			5.27078	1637	2876	6237	9792	9897
	472	0.0119	0.0119	0.0114	0.0118	0.011	0.0105	0.01	0.01	0.0102	0.0107	0.0104			544	14806.3	85658.8	144761	201211	298757	485924	542391	606783	610996	617321	605811			5.28749	1725	2899	6202	9494	9870
	472.5	0.0122	0.0122	0.0115	0.012	0.0112	0.0106	0.0101	0.0099	0.0103	0.0108	0.0104			545	13337.8	84986.6	137745	194313	289453	469957	516144	578058	589896	592265	590309			5.30419	1484	2674	5975	9375	9889
	473	0.0125	0.0124	0.0117	0.0123	0.0114	0.0108	0.0105	0.0104	0.0106	0.011	0.0107			546	13201.2	78081	133372	187329	275704	449354	496858	551830	563122	566919	570997			5.32088	1502	2787	5965	9599	9898
	473.5	0.0131	0.0128	0.0122	0.0126	0.0118	0.0112	0.0107	0.0107	0.0109	0.0113	0.0111			547	12561.7	74738.3	123948	175167	263949	429888	472068	529210	538866	534758	537410			5.33757	1444	2700	6011	9555	9682
	474	0.0135	0.0132	0.0127	0.0132	0.0122	0.0116	0.0111	0.0111	0.0113	0.0118	0.0115			548	11802.8	72475.2	119282	167493	253168	407995	449250	505273	520529	513919	516276			5.35425	1587	2695	6164	9363	9628
	474.5	0.0139	0.0137	0.0132	0.0136	0.0127	0.0121	0.0116	0.0115	0.0117	0.0121	0.0119			549	12215.5	69729.7	113263	157390	240711	394243	433435	487027	491842	494743	487530			5.37092	1494	2693	5996	9374	9686
	475	0.0142	0.014	0.0135	0.0139	0.013	0.0122	0.0118	0.0116	0.0119	0.0123	0.012			550	10588.9	66009.2	110788	152779	229829	375332	410547	464178	473125	467637	466400			5.38758	1520	2745	5852	9451	9678
	475.5	0.0148	0.0145	0.0139	0.0143	0.0133	0.0127	0.0121	0.0121	0.0123	0.0128	0.0124			551	10949.3	62137.6	104250	144731	220766	353581	392753	438860	447838	449886	442370			5.40424	1527	2756	5835	9335	9549
	476	0.0153	0.0151	0.0144	0.0147	0.0139	0.0132	0.0127	0.0125	0.0128	0.0131	0.0129			552	9938.99	60325.8	99448.1	142286	210849	339663	376895	424627	427655	430712	430051			5.42089	1492	2627	5986	9627	9740
	476.5	0.0159	0.0155	0.0148	0.0151	0.0141	0.0134	0.0129	0.0125	0.0129	0.0135	0.0131			553	9196.7	57707.2	93889.1	130951	198748	322401	355878	403406	403274	409686	409300			5.43753	1469	2557	5862	9335	9719
	477	0.0162	0.016	0.0155	0.0158	0.0148	0.0139	0.0134	0.0132	0.0135	0.014	0.0135			554	9543.67	55561.5	92281.7	125424	190904	306571	343735	388295	388683	388583	387067			5.45417	1457	2611	5766	9216	9753
	477.5	0.0168	0.0166	0.0159	0.0162	0.0153	0.0143	0.0137	0.0136	0.0139	0.0143	0.014			555	9009.25	51963.5	86006.7	122340	179350	297150	325349	370899	372724	371963	370259			5.47079	1502	2395	5885	9129	9508
	478	0.0173	0.0169	0.0163	0.0167	0.0157	0.0148	0.0142	0.0139	0.0141	0.0147	0.0144			556	7756.11	48923.2	83989.3	117155	172553	281374	309109	351342	355636	359338	357000			5.48741	1349	2491	5669	9193	9361
	478.5	0.0178	0.0175	0.0168	0.0171	0.0161	0.0151	0.0144	0.0142	0.0146	0.0148	0.0145			557	7578.3	49197.1	80815.8	110333	167583	271715	300862	339337	342935	348564	342556			5.50402	1417	2660	5715	9128	9480
	479	0.0184	0.0181	0.0174	0.0175	0.0165	0.0154	0.015	0.0147	0.0149	0.0154	0.0151			558	7985.69	45792.4	74363.4	108370	162632	263266	286026	324974	333190	326424	328956			5.52063	1291	2494	5646	8980	9496
	479.5	0.019	0.0186	0.018	0.0182	0.0172	0.0162	0.0155	0.0152	0.0156	0.016	0.0157			559	8537.29	44397	75866.4	104714	154819	253192	282013	315387	320992	322490	317874			5.53723	1309	2482	5822	9062	9529
	480	0.0196	0.0193	0.0185	0.0188	0.0177	0.0167	0.016	0.0158	0.0161	0.0165	0.0162			560	7479.36	44238.6	72065.2	102181	151495	244307	267315	301603	308588	308031	309646			5.55382	1397	2463	5537	9059	9419
	480.5	0.0203	0.02	0.0193	0.0196	0.0184	0.0174	0.0167	0.0164	0.0166	0.0171	0.0169			561	7271.14	42848.1	71467.8	97274.2	146014	234225	261473	292768	300972	296197	298095			5.5704	1357	2573	5540	8980	9432
	481	0.0209	0.0205	0.0197	0.02	0.0189	0.0177	0.0172	0.0168	0.0171	0.0176	0.0171			562	7326.7	41073.2	67254.7	96490.7	141656	230566	256772	285471	290423	289924	290807			5.58698	1429	2632	5715	8959	9302
	481.5	0.0214	0.021	0.0204	0.0205	0.0193	0.0181	0.0176	0.0172	0.0174	0.0181	0.0176			563	7408.27	41617	67503.9	92737.1	136782	222712	242614	278638	281527	278924	280045			5.60354	1359	2566	5548	8913	9151
	482	0.022	0.0216	0.0209	0.021	0.0199	0.0187	0.018	0.0178	0.0179	0.0184	0.0181			564	7038.29	39884.8	66588.3	89883.8	137075	221784	242047	272645	277417	271369	272342			5.6201	1339	2475	5697	9066	9487
	482.5	0.0227	0.0223	0.0214	0.0216	0.0205	0.0192	0.0186	0.0183	0.0186	0.0191	0.0187			565	7467.72	39526.2	64684.9	88420.5	131456	214014	235642	265178	266863	267587	269791			5.63666	1299	2512	5724	8850	9179
	483	0.0234	0.023	0.0221	0.0223	0.0212	0.02	0.0193	0.0191	0.0193	0.0197	0.0194			566	6167.36	38969.3	61122.2	86673	130026	208680	230310	258636	261950	260667	260668			5.6532	1342	2402	5586	8991	9273
	483.5	0.0239	0.0235	0.0228	0.023	0.0218	0.0205	0.0199	0.0197	0.0199	0.0204	0.02			567	6446.2	37171.5	58030.6	85079.4	127159	206532	221814	250442	255857	255642	254112			5.66974	1389	2400	5275	8983	9302
	484	0.0245	0.0241	0.0234	0.0235	0.0224	0.0211	0.0205	0.0202	0.0204	0.0209	0.0206			568	5837.94	37655.2	59925.7	86059.3	125542	200742	220167	253950	254261	254775	250611			5.68627	1369	2465	5271	8711	9076
	484.5	0.025	0.0247	0.0238	0.024	0.0228	0.0215	0.021	0.0206	0.0209	0.0213	0.021			569	6794.96	34905.8	58158.2	82029.2	118512	195421	215304	244569	245740	249133	246121			5.7028	1294	2411	5408	8733	9120
	485	0.0257	0.0251	0.0245	0.0246	0.0235	0.0222	0.0218	0.0214	0.0215	0.022	0.0218			570	6118.26	34066.8	56800.9	78794	118917	195712	212099	240237	246154	244767	243654			5.71931	1374	2479	5428	8734	9088
	485.5	0.0263	0.0258	0.0251	0.0253	0.0241	0.0229	0.0223	0.022	0.0222	0.0226	0.0224			571	6553.72	34744.9	57322.7	78538.9	118263	186809	208843	234496	241363	240922	235476			5.73582	1274	2409	5496	8509	8998
	486	0.0266	0.0261	0.0253	0.0255	0.0245	0.0233	0.0227	0.0223	0.0226	0.0231	0.0227			572	6296.34	32908.4	54012.5	77891.7	114421	185585	205978	229829	231684	231273	233583			5.75232	1296	2315	5353	8708	9075
	486.5	0.0271	0.0267	0.0259	0.0262	0.025	0.0239	0.0233	0.023	0.0233	0.0237	0.0234			573	5701.33	32350.6	54358.3	74889.2	112506	184138	199869	224398	228473	229746	230635			5.76882	1296	2449	5399	8496	8920
	487	0.0277	0.0273	0.0265	0.0268	0.0256	0.0245	0.0239	0.0236	0.0239	0.0243	0.024			574	5412.98	31823.5	54630.6	75382.9	110785	174628	195387	219212	229461	224909	225855			5.7853	1354	2365	5370	8643	8992
	487.5	0.0281	0.0277	0.027	0.0273	0.0262	0.025	0.0245	0.0243	0.0245	0.025	0.0247			575	5385.86	31782.2	52579.8	72166.8	103068	172162	191358	219636	220437	215384	218392			5.80178	1309	2418	5437	8606	9085
	488	0.0285	0.0281	0.0274	0.0277	0.0266	0.0255	0.0249	0.0247	0.025	0.0254	0.0251			576	4930.36	30668.3	49783.7	69697.5	105159	166553	185656	212644	214903	217591	211403			5.81825	1224	2332	5313	8515	8774
	488.5	0.0287	0.0284	0.0277	0.028	0.0269	0.0258	0.0254	0.0252	0.0255	0.026	0.0256			577	5042.52	30105.3	49519.2	67361.6	102349	168226	181901	206404	206019	209465	213250			5.83472	1254	2383	5341	8394	8740
	489	0.0291	0.0288	0.0281	0.0284	0.0274	0.0264	0.0258	0.0256	0.026	0.0264	0.0261			578	4860.96	28152.5	47344.6	67843.7	98597.2	162921	180279	202085	204107	205387	202879			5.85118	1259	2301	5456	8434	8801
	489.5	0.0294	0.0292	0.0284	0.0286	0.0277	0.0268	0.0263	0.026	0.0264	0.0268	0.0265			579	5049.26	27356.3	47545.1	64118.6	98260.7	159522	175557	196155	199285	199063	195149			5.86763	1156	2165	5326	8278	8645
	490	0.0297	0.0294	0.0287	0.029	0.0281	0.0271	0.0266	0.0265	0.0268	0.0273	0.027			580	3987.93	26956.6	44479.3	62607.7	91296.6	154370	170963	190785	190920	194027	195152			5.88407	1279	2348	5146	8111	8755
	490.5	0.0299	0.0296	0.0291	0.0295	0.0285	0.0277	0.0273	0.0271	0.0273	0.0277	0.0275			581	3831.84	27229.8	43201.2	61698.5	90629.3	147868	161578	184578	187472	189543	188448			5.9005	1224	2369	4957	8179	8689
	491	0.0303	0.0299	0.0292	0.0295	0.0286	0.0278	0.0273	0.0272	0.0275	0.0281	0.0276			582	4497.05	26475.7	42907	59867.1	89975.1	145477	158622	180032	181757	179278	181253			5.91693	1181	2409	4999	8404	8611
	491.5	0.0304	0.0303	0.0297	0.0298	0.0291	0.0283	0.0279	0.0277	0.028	0.0284	0.0283			583	3979.75	25608.5	41579.7	59692.8	84290.3	139928	154121	174611	175594	173827	176731			5.93335	1329	2329	5183	8298	8679
	492	0.0307	0.0304	0.0298	0.0301	0.0293	0.0286	0.0281	0.028	0.0284	0.0288	0.0284			584	3123.44	25477.6	38987.1	55927.8	85118.2	132734	148813	166297	170233	169549	169982			5.94976	1206	2273	4984	8400	8669
	492.5	0.031	0.0307	0.03	0.0303	0.0295	0.0289	0.0285	0.0283	0.0286	0.0291	0.0289			585	3591.01	22992.3	37997.5	53615.3	79463.3	132272	144533	160006	163722	164369	163374			5.96617	1133	2282	5217	8290	8617
	493	0.0312	0.0309	0.0304	0.0308	0.0299	0.0293	0.0288	0.0288	0.0291	0.0295	0.0293			586	3814.1	22306.4	37076.6	52925.4	78159.9	124342	140181	158834	158989	157966	159046			5.98257	1246	2219	5079	8146	8604
	493.5	0.0314	0.0312	0.0306	0.031	0.03	0.0295	0.0291	0.0289	0.0293	0.0297	0.0294			587	3813.39	22329.8	33855.3	49867.4	72023.2	126336	132707	151274	150820	154813	151816			5.99896	1184	2198	4900	8250	8489
	494	0.0314	0.0314	0.0308	0.0311	0.0303	0.0297	0.0294	0.0291	0.0295	0.0298	0.0296			588	4151.98	20834.4	34972.6	48926.7	72407.4	114333	127350	144350	147533	149653	145563			6.01534	1174	2297	5204	8183	8434
	494.5	0.0317	0.0315	0.0309	0.0312	0.0303	0.0296	0.0294	0.0292	0.0296	0.03	0.0297			589	2811.29	19937.4	34069.5	44835.8	67988.8	114103	123796	140839	142420	143085	141557			6.03171	1181	2097	5074	8132	8447
	495	0.0321	0.0318	0.0311	0.0316	0.0308	0.0301	0.0297	0.0295	0.03	0.0305	0.0301			590	2531.12	19466.1	32282.1	43903	66871	108513	119378	132478	136384	137452	138159			6.04808	1256	2226	5225	8095	8425
	495.5	0.0322	0.0321	0.0314	0.0318	0.0308	0.0303	0.0299	0.0299	0.0301	0.0305	0.0303			591	3143.03	18085.5	31084.2	42827	65226.9	102775	113902	129135	130366	127340	130296			6.06444	1286	2132	5106	7971	8405
	496	0.0325	0.0324	0.0317	0.032	0.0311	0.0305	0.0302	0.03	0.0303	0.0308	0.0305			592	2725.15	18005.9	29064.3	41379.9	61035.6	100367	105835	121160	123042	125338	123056			6.0808	1239	2217	4857	7831	8289
	496.5	0.0328	0.0326	0.0321	0.0324	0.0315	0.0308	0.0305	0.0302	0.0307	0.0311	0.0308			593	2930.14	17153.8	28711.8	37278.1	56488.5	97357	103537	119060	119381	122160	116751			6.09714	1068	2186	5139	7973	8248
	497	0.033	0.0327	0.0322	0.0325	0.0316	0.031	0.0305	0.0304	0.0308	0.0311	0.0308			594	2698.42	16309.4	27308.2	37205.8	57702	90230	99854.2	110514	113908	116273	114698			6.11348	1081	2210	4838	8000	8375
	497.5	0.0333	0.033	0.0324	0.0327	0.0318	0.031	0.0306	0.0305	0.0309	0.0312	0.031			595	2544.26	14607	25645.4	35154.1	54730.2	86032.9	98168.8	108316	108785	109946	112293			6.12981	1116	2102	4867	7873	8279
	498	0.0339	0.0335	0.0328	0.0331	0.0322	0.0313	0.031	0.0308	0.0311	0.0316	0.0313			596	2342.07	14131.4	22417.4	34060.9	50239.5	83986.9	92898.3	102067	105174	106686	105312			6.14614	1078	2160	4942	7799	8216
	498.5	0.0344	0.034	0.0333	0.0336	0.0327	0.0318	0.0314	0.0311	0.0314	0.0319	0.0315			597	1965.75	14001.2	23223.4	33459.3	50093.2	78603.7	88197.1	97566	102245	102067	100433			6.16245	1081	2294	4802	7810	8174
	499	0.0348	0.0345	0.0338	0.0341	0.033	0.032	0.0315	0.0314	0.0317	0.0321	0.0318			598	2322.85	13537.3	21553.7	32265.4	47470.6	73351.1	81907.3	95682.2	96875.8	92415.8	96244.9			6.17876	1106	2160	4894	7934	8310
	499.5	0.0353	0.0349	0.0343	0.0345	0.0334	0.0323	0.0319	0.0315	0.0319	0.0324	0.032			599	1542.48	13340.9	20747.3	31597.6	43952	72299.8	81421.7	90823.5	92452.4	92470	92865			6.19507	1174	2261	4754	7671	8117
	500	0.0359	0.0355	0.0348	0.035	0.0339	0.0327	0.0322	0.0318	0.0321	0.0325	0.0323			600	2136.95	12500.2	20393.3	29326.2	41891.4	69389.8	76296.1	87301.4	88898.6	88681.6	86714.9			6.21136	1091	2095	4699	7843	8133
	500.5	0.0367	0.036	0.0354	0.0355	0.0343	0.033	0.0325	0.0321	0.0324	0.0329	0.0326			601	1425.69	12948.1	21008.6	25310.6	40387.3	67615.7	73818.6	85924.1	87009.8	86329.5	84478.5			6.22765	1126	2149	4808	7800	8035
	501	0.0375	0.0369	0.0362	0.0362	0.035	0.0336	0.0331	0.0327	0.033	0.0334	0.0332			602	2269.46	11304.3	18700.2	28003.4	40713.3	65106.3	72455.6	79690.9	80759	83384.8	82921.6			6.24393	1126	2043	4655	7699	8015
	501.5	0.0381	0.0376	0.0367	0.0366	0.0354	0.0339	0.0333	0.0329	0.0331	0.0335	0.0333			603	1479.37	10662	18066.8	24075.4	36697.8	61928	67987.5	74372.8	78073.4	80163.4	79458.5			6.2602	1036	2078	4796	7609	7985
	502	0.039	0.0385	0.0375	0.0374	0.0361	0.0345	0.0339	0.0334	0.0337	0.0341	0.0339			604	2156.99	11410.4	18251.2	23886.7	37407.6	59756.5	66491.8	72393.5	74672.5	75348.2	72199.6			6.27647	1081	2064	4624	7428	7826
	502.5	0.0397	0.039	0.038	0.0381	0.0366	0.0348	0.0341	0.0336	0.0339	0.0343	0.034			605	1509.84	10584.7	17044.1	22618.7	36780.6	55417.6	62751	73160.8	70849.2	71249.6	73126.1			6.29272	1073	2034	4729	7669	7854
	503	0.0408	0.04	0.0389	0.0389	0.0374	0.0355	0.0349	0.0342	0.0344	0.035	0.0347			606	1276.78	9021.81	15264.6	22449.4	31667	53855.8	59612.2	66009.8	67817.3	68909.3	69450			6.30898	985	2029	4725	7677	7949
	503.5	0.0418	0.041	0.0399	0.0398	0.0382	0.0362	0.0354	0.0349	0.0351	0.0356	0.0353			607	1467.59	9552.35	16664.1	22713.7	31538.4	53958.6	59485.6	65769.8	67523.5	66127.4	66187.6			6.32522	1201	1973	4693	7576	7750
	504	0.0429	0.0421	0.0411	0.0409	0.0392	0.037	0.0363	0.0356	0.0358	0.0363	0.0361			608	1396.69	9052.91	14410	20866.1	31441	49343.8	54875.5	65056.1	64813.8	66053.1	63876.3			6.34146	1143	2055	4747	7583	7856
	504.5	0.0439	0.043	0.0418	0.0416	0.0399	0.0375	0.0367	0.036	0.0362	0.0368	0.0364			609	1384.97	8073.38	15160	20116.9	29149.9	47818.6	55422.2	63502.3	59723.3	61277.2	61840.7			6.35768	1143	2144	4681	7660	7717
	505	0.0453	0.0441	0.043	0.0428	0.0409	0.0385	0.0375	0.0368	0.0371	0.0375	0.0372			610	832.657	8130.47	14516.9	19172.7	28501.7	48161.8	52438	57964.7	60723.9	60562.3	57693.3			6.37391	1126	2116	4532	7554	7772
	505.5	0.0465	0.0453	0.044	0.0437	0.0418	0.0391	0.0383	0.0374	0.0378	0.0381	0.0379			611	1059.5	7993.05	12722.5	17939.8	27632.8	44452.7	51006.4	58459.2	57347.3	58196.1	58357.6			6.39012	1038	2135	4683	7564	7800
	506	0.0478	0.0467	0.0454	0.0449	0.043	0.0401	0.0392	0.0383	0.0386	0.039	0.0387			612	1169.15	7583.57	13937.5	18436.7	26125.5	42011.2	50173.3	54896.3	54735.9	57580.8	54727			6.40633	1053	2017	4536	7360	7600
	506.5	0.049	0.0479	0.0466	0.0462	0.0441	0.0411	0.0402	0.0392	0.0395	0.0399	0.0395			613	1059.29	7036.13	13504.8	17006.2	25969.1	42775	44642.5	51772.7	52865.1	55878.4	53462.1			6.42253	1063	1966	4450	7285	7659
	507	0.0505	0.0492	0.0476	0.0472	0.0451	0.042	0.0409	0.0399	0.0401	0.0406	0.0403			614	1292.26	7199.78	12565.4	18441.6	25562.8	40471.2	44509.8	52399	54241.5	53680.9	51899.1			6.43872	1118	2081	4549	7381	7654
	507.5	0.0518	0.0505	0.0489	0.0485	0.0463	0.0429	0.0419	0.0408	0.0411	0.0415	0.0412			615	1662.17	7076.96	11840.7	17340.2	24988.7	40307.6	45422.4	50543.1	49569.4	52222.3	49562.2			6.45491	1121	1996	4425	7330	7705
	508	0.0533	0.052	0.0505	0.05	0.0476	0.0441	0.0431	0.0419	0.0421	0.0426	0.0423			616	1510	6713.84	11669.6	16990.3	24352.6	38636.8	41832.3	49117.7	48341.2	50686.9	48620.5			6.47108	1086	1942	4525	7372	7553
	508.5	0.0551	0.0537	0.052	0.0515	0.049	0.0454	0.0442	0.0431	0.0433	0.0438	0.0435			617	1735.44	7238.83	10339.9	15939.3	21999.7	38590.5	41260.7	48438.7	48744.9	47957.4	46850			6.48725	1206	1898	4465	7237	7635
	509	0.0566	0.0551	0.0534	0.0528	0.0503	0.0466	0.0453	0.044	0.0443	0.0447	0.0444			618	762.009	6290.97	10785.1	14718	22616.6	36773.8	40870.8	45628.5	48320	43600.2	45227.4			6.50342	1068	1945	4620	7264	7430
	509.5	0.0583	0.0567	0.0551	0.0545	0.0518	0.0479	0.0466	0.0453	0.0455	0.046	0.0456			619	1193.52	6946.95	11602.8	14233.3	22594.2	35145.9	39250.1	44431.9	46572.6	46237.1	45657.2			6.51957	1108	1963	4509	7183	7505
	510	0.0601	0.0583	0.0566	0.0558	0.0531	0.049	0.0477	0.0464	0.0465	0.047	0.0467			620	1346.65	5771.11	10165.3	13526.2	22026.7	33431.4	38193.1	43865.7	44682.1	42309.6	43506.8			6.53572	1051	1811	4381	7233	7421
	510.5	0.0619	0.0601	0.0585	0.0577	0.0548	0.0505	0.0492	0.0477	0.0479	0.0483	0.048			621	1145.25	6260.83	10007.2	13326.2	21961.2	35539.2	35667.7	40930.3	40473.9	41856.4	42757.2			6.55187	1098	1996	4381	7024	7579
	511	0.0638	0.0618	0.0602	0.0593	0.0564	0.0519	0.0505	0.049	0.0492	0.0496	0.0493			622	1710.73	6372.72	9308.59	13393.3	21249.4	35098.4	36253.3	41671.8	39723.1	44479.9	44102.5			6.568	1003	2099	4465	7148	7474
	511.5	0.0658	0.0638	0.0621	0.0612	0.0582	0.0534	0.052	0.0504	0.0506	0.0511	0.0509			623	1263.6	5401.12	10566.9	14079.4	20077.9	31790.9	34994.6	37840	42692.9	39629.4	41178.6			6.58413	1103	1989	4278	7099	7492
	512	0.0678	0.0656	0.0639	0.0629	0.0598	0.055	0.0535	0.0518	0.0519	0.0525	0.0521			624	-170.368	5465.21	7980.23	12321.9	17088.4	30679.6	33238.5	37295.4	38091.7	37636.4	37821.8			6.60025	1108	1933	4396	7066	7406
	512.5	0.0699	0.0678	0.0659	0.0648	0.0617	0.0567	0.0551	0.0534	0.0536	0.0541	0.0537			625	261.761	5537.91	8022.76	12848.7	18130.6	30824.2	34165	36429	36280.5	37296.8	39384.6			6.61636	1098	1940	4597	7272	7296
	513	0.0719	0.0697	0.0679	0.0668	0.0635	0.0583	0.0567	0.055	0.0551	0.0557	0.0553			626	1343.88	5590.05	7589.83	11541.6	18663.6	29268	36855.3	37424.5	36115.6	36478	37787			6.63247	990	1989	4408	6947	7389
	513.5	0.0741	0.0718	0.0699	0.0687	0.0653	0.06	0.0584	0.0566	0.0567	0.0572	0.0568			627	741.572	4939.07	8021.18	12188.5	18137.8	28644.1	32177.6	35388.2	34977.4	35137.6	33947.8			6.64857	1073	1905	4278	6988	7228
	514	0.0762	0.0738	0.0719	0.0707	0.0673	0.0617	0.0601	0.0582	0.0583	0.0588	0.0584			628	155.13	4924.1	7604.64	12091.7	18071.9	27347.7	32269.7	33168.8	33630	36373.3	34759.8			6.66466	998	1870	4370	7049	7401
	514.5	0.0784	0.0759	0.0739	0.0726	0.0691	0.0634	0.0617	0.0599	0.06	0.0604	0.0602			629	606.228	4554.78	8716.13	10653.2	16703.2	26182.1	30287.4	31444.9	35381.3	34340.6	33930.5			6.68075	1051	1886	4341	6991	7150
	515	0.0806	0.078	0.0759	0.0746	0.071	0.0653	0.0636	0.0617	0.0618	0.0623	0.062			630	650.515	4255.04	8074.01	10371	16915.7	28133.3	30690.6	34878	32399.8	33067.5	34645.9			6.69682	985	1989	4257	6809	7265
	515.5	0.0826	0.0801	0.0779	0.0766	0.073	0.0673	0.0656	0.0636	0.0637	0.0642	0.0639			631	409.881	3506.88	8595.27	10421.1	15205.9	24959	26686.8	32558.9	31824.4	32094.2	32462.2			6.71289	1066	1872	4264	6931	7284
	516	0.0845	0.0819	0.0799	0.0785	0.0749	0.069	0.0674	0.0654	0.0655	0.066	0.0656			632	285.181	5081.23	7095.76	9493.76	15177.6	25240.4	28573.7	32009.2	32949.6	31339.1	32541			6.72896	1053	1975	4331	6668	7265
	516.5	0.0862	0.0836	0.0815	0.0802	0.0766	0.0708	0.0692	0.0673	0.0672	0.0679	0.0674			633	941.379	4212.89	6551.78	10715.9	15063.5	23517.3	27378.2	29594.8	29759.9	30575.2	29836.6			6.74502	943	1893	4272	6889	7234
	517	0.0879	0.0853	0.0832	0.0818	0.0782	0.0725	0.0709	0.069	0.069	0.0696	0.0692			634	719.232	3876.18	7996.2	10277.1	15233.3	22774.8	25279.8	30035	29888.2	29016.2	31422.2			6.76107	1078	1959	4152	6968	7050
	517.5	0.0894	0.0868	0.0848	0.0834	0.0801	0.0743	0.0727	0.0708	0.0709	0.0715	0.0711			635	-256.417	5121.74	5966.3	9461.81	13477.6	23689.7	26604.4	29906.9	29157.7	29896.1	28206.2			6.77711	1053	1827	4360	6752	7012
	518	0.0908	0.0883	0.0863	0.0851	0.0817	0.0763	0.0748	0.0729	0.073	0.0735	0.0732			636	-560.924	2862.83	5762.31	7923.41	12406.4	19497	23205.8	26996	25227.6	28786.2	28966.2			6.79314	988	1839	4142	6707	6997
	518.5	0.0917	0.0895	0.0876	0.0864	0.083	0.0778	0.0764	0.0746	0.0748	0.0754	0.075			637	-400.949	3416.01	5094.78	7295.11	12185.5	20861	25050	26824.7	28206.5	26959.2	25783.2			6.80917	950	1900	4186	6639	7069
	519	0.0926	0.0903	0.0885	0.0874	0.0843	0.0794	0.078	0.0763	0.0764	0.077	0.0767			638	-60.1062	2965.91	6134.91	7566.71	10494.5	20816.3	21782.8	27318.6	25905.3	25335.9	27474.7			6.82519	1003	2046	4077	6742	7100
	519.5	0.0933	0.0912	0.0894	0.0885	0.0855	0.0809	0.0796	0.0781	0.0783	0.0788	0.0785			639	477.356	2710.58	5109.24	8319.1	12638	19679	20421.8	23378.3	26206.6	25248.2	25116.1			6.84121	1008	1856	4142	6811	7031
	520	0.0937	0.0916	0.0898	0.089	0.0863	0.0821	0.0809	0.0795	0.0798	0.0803	0.08			640	821.415	3944.53	6602.66	7522.09	12014.5	19039.7	21254.9	26370.3	25735.3	25875.4	25249.8			6.85722	1058	1797	4207	6694	6936
	520.5	0.0934	0.0916	0.0901	0.0894	0.087	0.0832	0.0822	0.081	0.0812	0.0817	0.0815			641	1097.95	2910.37	4551.26	8576	12535.2	18560.5	19477.9	23649.4	21541.9	23965.9	23510.6			6.87322	983	1715	4085	6540	6951
	521	0.0933	0.0917	0.0902	0.0896	0.0874	0.0843	0.0834	0.0824	0.0826	0.0831	0.0827			642	687.934	3478.34	5506.93	7224.9	11270	19745.1	20228.3	22633.6	22389.8	23334.8	23396			6.88921	1003	1771	4023	6733	6928
	521.5	0.0926	0.0913	0.0899	0.0896	0.0877	0.0851	0.0843	0.0835	0.0838	0.0843	0.0839			643	420.24	3906.78	4352.34	5526.61	11570.3	17253.5	17907.3	20702.4	22927.7	22959.9	23686			6.9052	920	1726	4161	6634	6972
	522	0.0916	0.0904	0.0894	0.0892	0.0877	0.0856	0.0851	0.0845	0.0848	0.0854	0.085			644	942.068	3130.28	5214.37	8029.09	11147.8	16989.3	20041.4	21641.1	21848.1	21123.3	22268			6.92118	1013	1879	4067	6608	6906
	522.5	0.0903	0.0895	0.0886	0.0887	0.0874	0.0861	0.0856	0.0853	0.0857	0.0862	0.0859			645	-235.981	738.864	1894.59	5145.78	8280.58	14896.5	19754.5	19391.2	18612.3	20066.5	20194.3			6.93715	990	1665	3998	6547	6875
	523	0.0888	0.0881	0.0874	0.0877	0.0869	0.0862	0.086	0.0858	0.0862	0.0868	0.0864			646	782.257	2432.59	4721.51	5710.31	9923.57	15390	18832.1	19630.8	19524.7	19163.6	19824.4			6.95312	908	1839	3951	6471	6872
	523.5	0.087	0.0866	0.0861	0.0866	0.0862	0.0862	0.0861	0.0863	0.0867	0.0872	0.0868			647	679.841	2059.73	4340.94	6538.36	9374.19	13353	16891.4	19579.9	19336.8	20326.9	20048.9			6.96907	953	1736	4176	6492	6793
	524	0.0848	0.0848	0.0845	0.0851	0.085	0.0857	0.086	0.0863	0.0867	0.0873	0.0869			648	39.3393	2101.13	3900.23	6761.19	7644.35	13835.3	15914.3	18244.7	17477.3	19272.4	17194.8			6.98503	888	1661	4035	6573	6641
	524.5	0.0823	0.0826	0.0825	0.0835	0.0837	0.0851	0.0855	0.0861	0.0866	0.0871	0.0868			649	546.79	2952.78	4838.45	6488.4	8777.4	14282.4	16522.5	18740.9	17800.3	18719.5	18635.2			7.00097	905	1813	3947	6457	6674
	525	0.0796	0.0802	0.0803	0.0814	0.082	0.0842	0.0848	0.0857	0.0861	0.0866	0.0863			650	1243.35	2792.62	5530.58	6217.18	8242.68	15125	14996.6	16750.1	15839.1	17242.5	17897.7			7.01691	903	1926	3924	6416	6746
	525.5	0.0768	0.0777	0.078	0.0793	0.0803	0.0831	0.0838	0.0851	0.0857	0.0861	0.0858			651	150.851	3407.91	3884.52	5647.43	8635.85	13105.3	12959.4	17087.8	16833.4	16442.1	16153.6			7.03284	945	1851	3884	6476	6775
	526	0.0738	0.0748	0.0753	0.0768	0.0782	0.0816	0.0825	0.084	0.0846	0.0851	0.0847			652	-545.461	1296.37	3790.52	4176.12	8716.9	12827.5	13304.4	16246	15526.4	17558	14862.7			7.04877	963	1846	3937	6378	6632
	526.5	0.0704	0.0718	0.0725	0.0742	0.0759	0.08	0.0811	0.0828	0.0833	0.0838	0.0836			653	969.24	2609.38	4219.34	5930.54	7660.53	12373.4	13352.2	14354.8	16489.4	16512	17039.2			7.06469	1011	1795	3845	6304	6650
	527	0.0671	0.0687	0.0695	0.0715	0.0735	0.0781	0.0794	0.0812	0.0819	0.0824	0.0821			654	568.542	1091.81	3587.45	5530.56	6495.29	11969.8	12244.7	14220.3	14739.7	16931.4	15951.4			7.0806	822	1684	3981	6180	6588
	527.5	0.0638	0.0655	0.0666	0.0687	0.0709	0.0761	0.0775	0.0796	0.0802	0.0807	0.0804			655	457.237	1964.1	3536.35	4554.32	7319.81	12137.8	13111.4	13681.9	14687.3	13147.6	14383.3			7.0965	850	1705	3918	6352	6576
	528	0.0603	0.0623	0.0635	0.0657	0.0682	0.0739	0.0754	0.0776	0.0782	0.0787	0.0784			656	1001	1191.74	3149.87	4917.11	6967.19	11420.7	13890	14583.6	14111.5	15287.9	13724			7.1124	930	1809	4037	6257	6632
	528.5	0.0568	0.059	0.0603	0.0626	0.0655	0.0714	0.073	0.0754	0.0761	0.0766	0.0762			657	238.695	1859.62	3694.59	3104.41	6662.05	10310.4	12900.5	12300	14390.1	12997.9	13844.2			7.12829	875	1696	4002	6240	6687
	529	0.0533	0.0556	0.057	0.0594	0.0623	0.0687	0.0704	0.0729	0.0735	0.0739	0.0737			658	317.689	2310.51	3610.01	4983.57	6647.67	9198.24	11204.7	12658.7	12873	12054.8	12232.7			7.14418	890	1677	3773	6187	6678
	529.5	0.0499	0.0524	0.0538	0.0564	0.0594	0.0661	0.0678	0.0704	0.0711	0.0716	0.0713			659	-826.017	679.274	3104.12	2786	6091.38	9295.08	11512.4	11174.5	11262.1	13220.2	11642.2			7.16005	898	1677	3953	6272	6546
	530	0.0465	0.0491	0.0507	0.0532	0.0564	0.0632	0.065	0.0676	0.0684	0.0688	0.0685			660	805.359	1954.04	2203.18	4481.4	6275.44	11121.9	11645	11796.3	11907.4	11535.9	11956.9			7.17592	853	1661	3782	6152	6602
	530.5	0.0433	0.046	0.0476	0.0503	0.0535	0.0605	0.0622	0.065	0.0657	0.0661	0.0659			661	169.568	1582.2	3244.81	4430.47	6277.65	10618.2	9891.17	13427.5	12685.6	12131.3	12608.7			7.19179	890	1764	3855	6164	6397
	531	0.0403	0.043	0.0445	0.0472	0.0505	0.0575	0.0593	0.062	0.0627	0.0633	0.063			662	-157.32	2177.7	3172.63	3998.02	5959.82	9815.08	10008.4	10398.5	12008.5	11922.8	11472.6			7.20765	883	1644	3960	6088	6515
	531.5	0.0372	0.04	0.0415	0.0443	0.0475	0.0545	0.0563	0.059	0.0597	0.0602	0.0599			663	547.965	1460.27	2375.25	3716.16	5656.98	8903.74	9489.15	10791.3	12469.4	10920.8	11088.6			7.2235	815	1682	3744	6074	6381
	532	0.0343	0.037	0.0386	0.0413	0.0445	0.0515	0.0532	0.056	0.0567	0.0572	0.0569			664	214.355	1905.15	2159.91	2965.65	4847.12	8344.6	9644.97	10262.7	11307.8	10691.2	10766.7			7.23934	903	1593	3891	6068	6544
	532.5	0.0316	0.0343	0.0358	0.0385	0.0416	0.0485	0.0503	0.053	0.0538	0.0541	0.054			665	-208.231	1322.27	2016.34	3212.73	5301.63	9130.88	8852.87	11153.5	11113.8	11402.7	9961.35			7.25518	878	1780	3836	6138	6424
	533	0.029	0.0316	0.0332	0.0358	0.039	0.0457	0.0473	0.0501	0.0508	0.0512	0.0509			666	615.139	1092.68	2782.07	2477.79	6932.4	9170.57	8058.62	10277.7	9520.33	10909.7	9846.11			7.27101	918	1614	3679	6044	6329
	533.5	0.0267	0.0293	0.0307	0.0333	0.0362	0.0429	0.0445	0.0471	0.0478	0.0483	0.0479			667	-524.37	1310.59	1507.79	3121.09	4563.19	7991.84	8020.57	9441.51	9771.99	8851.91	10246.4			7.28684	850	1663	3790	5965	6368
	534	0.0244	0.0269	0.0284	0.031	0.0339	0.0403	0.0418	0.0444	0.045	0.0455	0.0451			668	1029.07	2758.29	4543.86	3555.17	4670.38	7559.39	9162.94	9657.1	10619.5	8968.13	10434.3			7.30265	935	1640	3648	6037	6394
	534.5	0.0223	0.0247	0.0261	0.0286	0.0314	0.0376	0.0391	0.0416	0.0422	0.0427	0.0423			669	414.14	591.05	1137.16	1854.47	5277.89	7135.3	8016.33	9077.68	7464.42	8807.15	10982			7.31847	863	1715	3685	6068	6269
	535	0.0204	0.0227	0.0241	0.0265	0.0292	0.0351	0.0366	0.0389	0.0396	0.04	0.0397			670	598.912	1004.87	1286.69	1554.16	4663.36	6988.44	7670.24	8823.25	7239.29	8555.06	9714.12			7.33427	840	1539	3805	5804	6312
	535.5	0.0186	0.0209	0.022	0.0244	0.0269	0.0326	0.0339	0.0362	0.0369	0.0373	0.037			671	0.75326	828.944	1485.47	2736.21	4259.65	7323.69	6996.93	7941.44	8603.57	9428.98	9815.7			7.35007	880	1630	3786	5999	6171
	536	0.0169	0.019	0.0203	0.0225	0.0249	0.0302	0.0316	0.0337	0.0344	0.0348	0.0345			672	375.599	2117.08	3160.98	2448.68	5684.48	7061.99	7340.16	7764.94	8233.41	8482.21	9010.55			7.36586	807	1597	3782	6012	6200
	536.5	0.0154	0.0174	0.0185	0.0207	0.0229	0.028	0.0292	0.0313	0.0319	0.0323	0.0321			673	-1333.83	-714.838	1623.35	1294.75	3342.77	5490.74	6684.52	7276.54	7026.2	7617.04	7752.77			7.38165	843	1677	3664	5944	6219
	537	0.014	0.0158	0.0169	0.019	0.021	0.0259	0.027	0.029	0.0296	0.03	0.0297			674	732.584	822.513	2859.73	3102.57	3344.19	6917.86	7731.09	7860.59	7760.86	8200.68	8305.91			7.39743	888	1590	3654	5925	6357
	537.5	0.0128	0.0145	0.0155	0.0175	0.0195	0.0241	0.0251	0.027	0.0276	0.028	0.0277			675	792.835	-42.4149	-38.5764	1778.13	3441.59	5056.56	7354.62	8994.75	7435.53	7734.58	8128.1			7.4132	840	1593	3457	5860	6064
	538	0.0115	0.0132	0.014	0.016	0.0177	0.022	0.023	0.0249	0.0254	0.0257	0.0255																	7.42897	825	1586	3591	5558	6108
	538.5	0.0105	0.012	0.0129	0.0147	0.0164	0.0205	0.0213	0.023	0.0236	0.0239	0.0237																	7.44473	802	1546	3721	5821	6164
	539	0.0094	0.0108	0.0116	0.0134	0.0149	0.0187	0.0195	0.0211	0.0215	0.022	0.0217																	7.46048	880	1581	3813	5803	6108
	539.5	0.0085	0.0099	0.0106	0.0123	0.0137	0.0171	0.0179	0.0194	0.0199	0.0203	0.02																	7.47623	885	1581	3520	5858	6224
	540	0.0077	0.0089	0.0095	0.0112	0.0124	0.0157	0.0164	0.0178	0.0183	0.0187	0.0183																	7.49197	822	1485	3560	5700	6147
	540.5	0.007	0.0081	0.0087	0.0102	0.0113	0.0144	0.015	0.0163	0.0167	0.0172	0.0169																	7.50771	700	1511	3403	5876	6021
	541	0.0062	0.0074	0.0077	0.0093	0.0103	0.0131	0.0137	0.0149	0.0153	0.0157	0.0154																	7.52343	832	1546	3447	5774	6000
	541.5	0.0056	0.0066	0.007	0.0085	0.0094	0.012	0.0125	0.0136	0.014	0.0145	0.0142																	7.53916	807	1579	3381	5667	5856
	542	0.0051	0.006	0.0063	0.0077	0.0085	0.0109	0.0113	0.0124	0.0129	0.0132	0.0129																	7.55487	827	1454	3390	5761	5973
	542.5	0.0046	0.0054	0.0057	0.0071	0.0077	0.01	0.0104	0.0114	0.0118	0.0121	0.0119																	7.57058	817	1541	3524	5658	5883
	543	0.0041	0.0049	0.0053	0.0065	0.0071	0.0091	0.0095	0.0104	0.0108	0.0112	0.0109																	7.58629	732	1518	3425	5616	5917
	543.5	0.0036	0.0045	0.0047	0.0059	0.0065	0.0084	0.0086	0.0095	0.01	0.0102	0.01																	7.60198	838	1515	3558	5668	5940
	544	0.0032	0.0039	0.0042	0.0054	0.0058	0.0076	0.0077	0.0086	0.0089	0.0093	0.009																	7.61768	782	1553	3314	5602	6031
	544.5	0.0029	0.0036	0.0038	0.0049	0.0053	0.0069	0.0071	0.0078	0.0082	0.0085	0.0083																	7.63336	838	1497	3486	5743	5931
	545	0.0026	0.0032	0.0034	0.0045	0.0048	0.0062	0.0063	0.0071	0.0075	0.0078	0.0076																	7.64904	780	1377	3535	5654	5804
	545.5	0.0024	0.0028	0.003	0.0041	0.0043	0.0057	0.0058	0.0064	0.0069	0.0072	0.007																	7.66471	835	1391	3495	5581	5869
	546	0.0021	0.0026	0.0028	0.0037	0.0039	0.0052	0.0052	0.0058	0.0062	0.0065	0.0063																	7.68038	825	1499	3509	5561	5812
	546.5	0.002	0.0024	0.0024	0.0034	0.0035	0.0046	0.0047	0.0053	0.0056	0.0059	0.0057																	7.69604	807	1494	3511	5603	5789
	547	0.0016	0.002	0.002	0.003	0.0031	0.0041	0.0041	0.0046	0.005	0.0054	0.0051																	7.7117	790	1361	3335	5390	5783
	547.5	0.0016	0.002	0.002	0.003	0.003	0.004	0.004	0.0045	0.0049	0.0052	0.0049																	7.72735	745	1454	3518	5464	5695
	548	0.0014	0.0018	0.0018	0.0026	0.0026	0.0035	0.0035	0.004	0.0043	0.0046	0.0045																	7.74299	692	1560	3333	5464	5762
	548.5	0.0012	0.0016	0.0015	0.0025	0.0024	0.0032	0.0032	0.0036	0.004	0.0042	0.0041																	7.75863	802	1436	3344	5484	5755
	549	0.0011	0.0014	0.0015	0.0024	0.0022	0.003	0.0029	0.0033	0.0037	0.004	0.0038																	7.77426	772	1522	3277	5367	5699
	549.5	0.001	0.0013	0.0013	0.0021	0.002	0.0027	0.0026	0.0029	0.0034	0.0036	0.0035																	7.78988	737	1375	3208	5303	5655
	550	0.0009	0.0012	0.0012	0.002	0.0018	0.0025	0.0024	0.0027	0.0031	0.0034	0.0032																	7.8055	765	1349	3245	5428	5579
	550.5	0.0009	0.0011	0.001	0.0018	0.0016	0.0022	0.0021	0.0024	0.0028	0.0031	0.0029																	7.82112	807	1436	3281	5201	5590
	551	0.0007	0.0009	0.0009	0.0018	0.0015	0.0021	0.0019	0.0022	0.0026	0.0029	0.0027																	7.83673	732	1424	3367	5396	5516
	551.5	0.0006	0.0008	0.0008	0.0015	0.0013	0.0018	0.0017	0.002	0.0023	0.0027	0.0024																	7.85233	805	1426	3174	5386	5565
	552	0.0006	0.0007	0.0007	0.0014	0.0012	0.0017	0.0016	0.0019	0.0022	0.0025	0.0023																	7.86793	677	1396	3289	5446	5623
	552.5	0.0005	0.0007	0.0006	0.0014	0.0011	0.0016	0.0014	0.0017	0.0021	0.0024	0.0022																	7.88352	780	1356	3172	5203	5410
	553	0.0005	0.0006	0.0005	0.0013	0.0009	0.0014	0.0012	0.0015	0.0019	0.0021	0.002																	7.8991	742	1379	3273	5418	5541
	553.5	0.0004	0.0006	0.0005	0.0012	0.0009	0.0013	0.0011	0.0014	0.0018	0.0021	0.0019																	7.91468	780	1335	2979	5075	5382
	554	0.0004	0.0006	0.0004	0.0012	0.0009	0.0012	0.0011	0.0014	0.0017	0.0019	0.0018																	7.93026	757	1389	3224	5127	5401
	554.5	0.0003	0.0003	0.0002	0.001	0.0006	0.001	0.0008	0.001	0.0013	0.0017	0.0015																	7.94582	735	1358	3185	5120	5491
	555	0.0003	0.0004	0.0002	0.0009	0.0005	0.0009	0.0008	0.001	0.0012	0.0015	0.0013																	7.96139	765	1471	3298	5268	5307
	555.5	0.0004	0.0005	0.0003	0.001	0.0006	0.0009	0.0008	0.0009	0.0013	0.0017	0.0014																	7.97694	717	1403	3398	5270	5453
	556	0.0002	0.0003	0.0003	0.001	0.0006	0.0009	0.0007	0.0009	0.0012	0.0016	0.0014																	7.99249	775	1445	3337	5092	5346
	556.5	0.0002	0.0003	0.0002	0.0009	0.0006	0.0008	0.0006	0.0009	0.0012	0.0014	0.0013																	8.00804	692	1396	3195	5131	5288
	557	0.0002	0.0002	0.0001	0.0008	0.0004	0.0008	0.0006	0.0007	0.001	0.0014	0.0011																	8.02358	767	1433	3080	4938	5205
	557.5	0.0002	0.0003	0.0001	0.0008	0.0004	0.0007	0.0005	0.0007	0.001	0.0014	0.0011																	8.03912	737	1384	3124	5005	5346
	558	0.0002	0.0004	0.0002	0.0009	0.0006	0.0007	0.0005	0.0008	0.0011	0.0014	0.0012																	8.05465	785	1384	3185	5059	5251
	558.5	0.0002	0.0002	0.0001	0.0008	0.0004	0.0006	0.0003	0.0006	0.001	0.0012	0.001																	8.07017	695	1349	3120	5056	5292
	559	0	0.0001	-0.0001	0.0007	0.0002	0.0004	0.0002	0.0005	0.0007	0.0011	0.0008																	8.08569	680	1368	3159	5150	5426
	559.5	0	0.0001	-0.0001	0.0006	0.0002	0.0004	0.0002	0.0004	0.0007	0.0011	0.0008																	8.1012	717	1349	3051	5066	5336
	560	0.0001	0.0001	-0.0001	0.0006	0.0002	0.0004	0.0002	0.0004	0.0008	0.0011	0.0008																	8.11671	717	1337	3264	4960	5280
																													8.13221	664	1255	3038	4932	5276
																													8.14771	622	1271	3017	4902	5114
																													8.1632	730	1309	2900	4690	5088
																													8.17869	735	1229	2942	4963	5150
																													8.19417	677	1407	3025	4925	5222
																													8.20965	680	1325	3195	4794	5205
																													8.22512	712	1281	3006	4982	5034
																													8.24058	667	1358	3042	4836	5095
																													8.25604	802	1321	3057	4841	5093
																													8.2715	682	1323	3065	4753	4982
																													8.28695	702	1274	2925	4754	4952
																													8.3024	707	1300	2852	4686	4950
																													8.31784	692	1344	2866	4744	5032
																													8.33327	609	1264	2919	4669	4999
																													8.34871	619	1325	3071	4712	4977
																													8.36413	710	1314	2925	4641	4941
																													8.37955	757	1337	2998	4875	4953
																													8.39497	657	1307	2820	4740	4959
																													8.41038	642	1276	2973	4618	4968
																													8.42579	652	1358	2941	4808	4986
																													8.44119	670	1260	2807	4625	4959
																													8.45659	670	1149	2793	4744	4869
																													8.47199	644	1243	2807	4702	4829
																													8.48737	589	1154	2776	4581	4800
																													8.50276	627	1281	2835	4465	4771
																													8.51814	569	1210	2793	4425	4647
																													8.53351	644	1232	2661	4520	4779
																													8.54888	607	1283	2841	4670	4695
																													8.56425	644	1255	2847	4610	4798
																													8.57961	662	1201	2732	4534	4776
																													8.59497	629	1140	2654	4442	4695
																													8.61032	680	1173	2801	4465	4667
																													8.62567	672	1166	2780	4463	4721
																													8.64102	599	1187	2763	4488	4658
																													8.65636	607	1213	2657	4429	4684
																													8.67169	685	1077	2696	4452	4608
																													8.68702	622	1217	2810	4516	4632
																													8.70235	654	1175	2701	4392	4608
																													8.71768	612	1145	2606	4234	4525
																													8.733	572	1140	2644	4244	4453
																													8.74831	529	1107	2600	4319	4527
																													8.76362	637	1166	2640	4170	4599
																													8.77893	577	1133	2567	4359	4486
																													8.79423	552	1067	2598	4294	4432
																													8.80953	552	1145	2552	4259	4396
																													8.82483	627	1105	2755	4498	4411
																													8.84012	567	1135	2512	4339	4378
																													8.85541	567	1257	2629	4169	4413
																													8.8707	619	1112	2460	4210	4450
																													8.88598	604	1196	2640	4136	4411
																													8.90125	632	1095	2575	4193	4373
																													8.91653	634	1105	2550	4249	4433
																													8.9318	589	1121	2566	4187	4385
																													8.94707	574	1114	2470	4079	4317
																													8.96233	537	1100	2535	4253	4352
																													8.97759	579	1110	2579	4191	4329
																													8.99285	539	1070	2533	4045	4254
																													9.0081	597	1128	2636	4115	4296
																													9.02335	592	1140	2441	4135	4287
																													9.03859	569	1067	2527	3992	4184
																													9.05384	524	1020	2485	4017	4200
																													9.06908	592	1063	2458	4030	4218
																													9.08431	589	1037	2544	3931	4284
																													9.09955	557	1086	2514	3980	4099
																													9.11478	567	1065	2439	3940	4164
																													9.13001	624	1114	2556	3956	4084
																													9.14523	539	1147	2541	4058	4186
																													9.16045	552	1103	2466	4054	4136
																													9.17567	619	1004	2466	3833	4109
																													9.19089	542	969	2531	3868	4128
																													9.2061	534	1037	2280	3875	4075
																													9.22131	564	1004	2374	3853	4016
																													9.23652	552	913	2416	3875	4007
																													9.25172	517	1058	2441	3922	4033
																													9.26692	567	1156	2367	3898	4064
																													9.28212	587	964	2376	3923	4074
																													9.29732	537	978	2265	3895	4059
																													9.31251	574	976	2363	3838	4003
																													9.32771	481	1060	2290	3760	3970
																													9.3429	539	969	2378	3720	3948
																													9.35808	484	983	2315	3811	3973
																													9.37327	559	1032	2225	3923	3903
																													9.38845	504	962	2208	3757	3915
																													9.40363	549	1051	2330	3820	3932
																													9.41881	491	1044	2390	3728	3987
																													9.43398	529	985	2313	3732	3895
																													9.44916	552	962	2324	3706	3810
																													9.46433	464	1058	2204	3666	3893
																													9.4795	537	922	2261	3571	3925
																													9.49466	507	966	2309	3677	3863
																													9.50983	486	983	2236	3653	3814
																													9.52499	494	941	2254	3646	3751
																													9.54015	514	969	2347	3686	3678
																													9.55531	509	1013	2189	3629	3644
																													9.57047	537	901	2323	3649	3711
																													9.58563	554	929	2135	3671	3839
																													9.60078	534	896	2156	3673	3780
																													9.61593	484	978	2225	3564	3748
																													9.63108	441	999	2133	3571	3727
																													9.64623	532	955	2104	3608	3673
																													9.66138	459	948	2131	3556	3634
																													9.67653	411	1060	2168	3527	3691
																													9.69167	491	983	2265	3557	3696
																													9.70682	484	948	2135	3490	3766
																													9.72196	537	880	2164	3490	3606
																													9.7371	441	990	2187	3606	3599
																													9.75224	527	971	2089	3529	3722
																													9.76738	491	1002	2112	3395	3653
																													9.78252	471	861	2110	3495	3534
																													9.79765	471	1027	2133	3392	3528
																													9.81279	522	943	2110	3548	3524
																													9.82792	454	905	2135	3511	3545
																													9.84306	507	875	2106	3599	3478
																													9.85819	502	915	2032	3454	3609
																													9.87332	486	889	2129	3314	3420
																													9.88845	489	844	2309	3400	3500
																													9.90358	411	971	1976	3408	3466
																													9.91871	454	992	2047	3407	3437
																													9.93384	466	807	2055	3242	3400
																													9.94897	484	866	2145	3473	3541
																													9.9641	434	905	2129	3313	3478
																													9.97923	454	950	2076	3339	3425
																													9.99435	496	781	1936	3306	3386
																													10.0095	502	889	1980	3225	3472
																													10.0246	456	849	1955	3240	3379
																													10.0397	416	884	2101	3244	3287
																													10.0549	502	948	2041	3282	3329
																													10.07	459	896	2022	3309	3370
																													10.0851	426	788	1892	3139	3432
																													10.1002	434	929	2085	3284	3344
																													10.1154	507	837	1974	3254	3318
																													10.1305	489	861	2020	3198	3320
																													10.1456	459	943	1934	3200	3319
																													10.1607	446	880	1982	3161	3257
																													10.1759	504	809	1953	3200	3242
																													10.191	461	816	1957	3163	3206
																													10.2061	459	859	1896	3121	3313
																													10.2212	471	910	1861	3092	3191
																													10.2364	466	791	1881	3087	3281
																													10.2515	441	837	2032	3188	3231
																													10.2666	449	924	1993	3205	3289
																													10.2818	479	805	2053	3138	3242
																													10.2969	464	800	1972	3132	3108
																													10.312	386	812	1860	3176	3169
																													10.3271	476	809	1871	3036	3169
																													10.3423	409	826	1900	3042	3152
																													10.3574	401	847	1829	3068	3079
																													10.3726	414	875	1810	2995	3103
																													10.3877	396	859	1861	3022	3043
																													10.4028	426	880	1879	3070	3043
																													10.418	429	896	1806	3055	3070
																													10.4331	394	795	1936	3045	3092
																													10.4482	379	732	1810	3019	3087
																													10.4634	451	809	1905	3018	3103
																													10.4785	394	847	1795	3133	3119
																													10.4937	386	758	1839	2833	3018
																													10.5088	396	798	1707	2947	3018
																													10.524	414	783	1770	2910	2930
																													10.5391	394	849	1804	3019	2988
																													10.5543	459	783	1789	2939	2961
																													10.5694	391	814	1827	2861	3017
																													10.5846	414	901	1871	2963	3049
																													10.5997	449	802	1762	2903	2947
																													10.6149	323	692	1879	2778	2964
																													10.63	414	800	1758	2893	2850
																													10.6452	441	741	1643	2893	2860
																													10.6604	394	786	1760	2855	2840
																													10.6755	344	802	1808	2849	2862
																													10.6907	421	776	1796	2953	2916
																													10.7059	394	767	1630	2882	2841
																													10.721	409	821	1729	2822	2828
																													10.7362	409	835	1775	2888	2922
																													10.7514	386	722	1630	2673	2925
																													10.7666	404	809	1729	2664	2887
																													10.7818	436	748	1714	2770	2865
																													10.7969	429	783	1668	2744	2912
																													10.8121	416	699	1699	2782	2838
																													10.8273	446	809	1611	2823	2752
																													10.8425	384	704	1785	2859	2844
																													10.8577	311	737	1597	2815	2706
																													10.8729	391	861	1617	2736	2773
																													10.8881	414	654	1785	2747	2738
																													10.9033	349	685	1726	2707	2779
																													10.9185	399	819	1601	2849	2785
																													10.9337	341	734	1685	2722	2799
																													10.9489	429	758	1613	2702	2832
																													10.9642	364	793	1739	2661	2647
																													10.9794	374	767	1687	2561	2660
																													10.9946	416	715	1657	2582	2643
																													11.0098	389	748	1672	2623	2750
																													11.0251	414	704	1653	2610	2706
																													11.0403	331	706	1582	2702	2706
																													11.0555	376	720	1693	2675	2690
																													11.0708	376	718	1632	2734	2716
																													11.086	381	758	1619	2685	2767
																													11.1013	334	704	1643	2693	2717
																													11.1165	374	664	1555	2595	2621
																													11.1318	344	760	1720	2651	2547
																													11.1471	371	678	1632	2492	2654
																													11.1623	351	676	1473	2592	2604
																													11.1776	359	694	1603	2473	2674
																													11.1929	298	678	1515	2624	2607
																													11.2081	331	746	1550	2515	2530
																													11.2234	351	692	1609	2571	2490
																													11.2387	391	647	1590	2521	2584
																													11.254	361	678	1567	2475	2582
																													11.2693	366	622	1521	2487	2464
																													11.2846	301	711	1590	2518	2537
																													11.2999	316	666	1567	2547	2522
																													11.3152	316	697	1527	2448	2570
																													11.3305	366	666	1565	2466	2546
																													11.3459	334	664	1603	2555	2558
																													11.3612	339	601	1529	2510	2514
																													11.3765	346	687	1465	2473	2524
																													11.3918	298	577	1559	2476	2458
																													11.4072	336	673	1529	2392	2465
																													11.4225	336	664	1456	2496	2472
																													11.4379	391	619	1532	2386	2468
																													11.4533	366	572	1509	2394	2480
																													11.4686	374	664	1448	2460	2492
																													11.484	386	603	1427	2425	2363
																													11.4994	336	570	1515	2461	2419
																													11.5147	384	610	1523	2368	2326
																													11.5301	306	662	1400	2358	2410
																													11.5455	336	650	1563	2368	2393
																													11.5609	349	619	1429	2377	2297
																													11.5763	351	692	1597	2348	2468
																													11.5917	323	619	1377	2266	2397
																													11.6071	311	640	1511	2326	2367
																													11.6226	341	624	1471	2354	2357
																													11.638	263	640	1544	2323	2329
																													11.6534	328	626	1590	2340	2347
																													11.6689	263	617	1456	2320	2324
																													11.6843	341	654	1408	2251	2287
																													11.6998	286	664	1332	2267	2319
																													11.7152	351	631	1467	2446	2255
																													11.7307	246	596	1460	2344	2278
																													11.7462	283	629	1376	2359	2321
																													11.7617	361	568	1437	2344	2258
																													11.7772	281	624	1377	2223	2301
																													11.7927	296	598	1343	2371	2326
																													11.8081	321	640	1400	2223	2334
																													11.8237	308	615	1339	2251	2212
																													11.8392	316	586	1460	2288	2283
																													11.8547	323	598	1358	2364	2233
																													11.8702	298	535	1307	2285	2289
																													11.8858	288	549	1299	2252	2262
																													11.9013	301	612	1370	2220	2219
																													11.9169	296	586	1462	2160	2236
																													11.9324	323	601	1343	2146	2179
																													11.948	286	582	1370	2141	2210
																													11.9636	334	582	1404	2154	2115
																													11.9792	323	615	1360	2280	2242
																													11.9948	273	528	1291	2137	2168
																													12.0104	306	605	1335	2190	2159
																													12.026	288	572	1286	2102	2140
																													12.0416	331	563	1305	2120	2238
																													12.0572	349	582	1324	2113	2193
																													12.0729	276	532	1274	2130	2107
																													12.0885	271	528	1431	2065	2142
																													12.1042	271	530	1318	2164	2082
																													12.1198	286	563	1349	2125	2163
																													12.1355	331	610	1284	2168	2129
																													12.1512	316	631	1251	2112	2085
																													12.1669	278	579	1288	2148	2076
																													12.1826	273	575	1267	2155	2156
																													12.1983	293	586	1253	2042	2056
																													12.214	364	572	1341	2081	2071
																													12.2297	301	575	1387	2030	2115
																													12.2454	283	547	1265	2058	2018
																													12.2612	291	511	1255	2177	2005
																													12.2769	311	516	1322	2021	2080
																													12.2927	308	596	1316	2006	2076
																													12.3085	331	504	1242	2076	2028
																													12.3242	291	516	1295	2103	2025
																													12.34	253	610	1265	2102	2047
																													12.3558	296	540	1259	2042	2030
																													12.3717	301	591	1312	2114	2028
																													12.3875	251	507	1236	2093	1959
																													12.4033	298	504	1274	1996	1973
																													12.4191	263	471	1222	1935	1992
																													12.435	298	575	1276	1976	1997
																													12.4509	261	596	1284	2037	1981
																													12.4667	258	570	1222	1927	1954
																													12.4826	263	568	1226	2060	1966
																													12.4985	281	535	1224	2090	1947
																													12.5144	281	535	1224	2090	1947
[truncated: 6 more columns]

## Sheet: Figure 4
panel c)
λ	A		λ	F
/nm			/nm	norm
250	0.01282		490	0.02685
250.5	0.01143		491	0.02151
251	0.01144		492	0.01679
251.5	0.01195		493	0.01269
252	0.01156		494	0.00921
252.5	0.01216		495	0.00635
253	0.01187		496	0.00416
253.5	0.01187		497	0.00318
254	0.01127		498	0.00192
254.5	0.01197		499	0.00144
255	0.01207		500	0.000684964
255.5	0.01157		501	0.000270823
256	0.01096		502	0.000245455
256.5	0.01146		503	0
257	0.01055		504	0.000210594
257.5	0.01094		505	0.000610448
258	0.01043		506	0.00141
258.5	0.01102		507	0.00269
259	0.01051		508	0.00412
259.5	0.0096		509	0.00593
260	0.00928		510	0.00797
260.5	0.00866		511	0.01002
261	0.00805		512	0.01263
261.5	0.00733		513	0.0156
262	0.0068		514	0.02004
262.5	0.00718		515	0.02499
263	0.00616		516	0.03197
263.5	0.00673		517	0.04019
264	0.00691		518	0.04951
264.5	0.00778		519	0.06089
265	0.00755		520	0.07368
265.5	0.00722		521	0.08875
266	0.00869		522	0.10615
266.5	0.00766		523	0.12547
267	0.00802		524	0.14743
267.5	0.00859		525	0.17031
268	0.00865		526	0.19512
268.5	0.00951		527	0.22034
269	0.01007		528	0.24441
269.5	0.00973		529	0.26991
270	0.01219		530	0.29356
270.5	0.01115		531	0.32025
271	0.014		532	0.34585
271.5	0.01296		533	0.36954
272	0.01511		534	0.39177
272.5	0.01496		535	0.41048
273	0.01602		536	0.42692
273.5	0.01817		537	0.4381
274	0.01821		538	0.44652
274.5	0.01866		539	0.45064
275	0.02081		540	0.4516
275.5	0.02125		541	0.45118
276	0.0224		542	0.44796
276.5	0.02374		543	0.44063
277	0.02528		544	0.43355
277.5	0.02603		545	0.42694
278	0.02646		546	0.41888
278.5	0.0264		547	0.40955
279	0.02834		548	0.40302
279.5	0.02858		549	0.39632
280	0.02821		550	0.39125
280.5	0.03025		551	0.3854
281	0.03108		552	0.38076
281.5	0.03311		553	0.37613
282	0.03285		554	0.375
282.5	0.03298		555	0.37494
283	0.0338		556	0.37442
283.5	0.03523		557	0.3747
284	0.03576		558	0.37592
284.5	0.03539		559	0.38082
285	0.03681		560	0.38588
285.5	0.03804		561	0.39184
286	0.03736		562	0.39831
286.5	0.03648		563	0.40803
287	0.038		564	0.41762
287.5	0.03702		565	0.42956
288	0.03844		566	0.43847
288.5	0.03796		567	0.44928
289	0.03848		568	0.45866
289.5	0.0384		569	0.47201
290	0.03871		570	0.48597
290.5	0.04013		571	0.49996
291	0.03904		572	0.51586
291.5	0.04006		573	0.53288
292	0.03917		574	0.54875
292.5	0.03848		575	0.56613
293	0.03869		576	0.57965
293.5	0.0365		577	0.59672
294	0.03781		578	0.61317
294.5	0.03612		579	0.62954
295	0.03553		580	0.64576
295.5	0.03543		581	0.66094
296	0.03574		582	0.6779
296.5	0.03664		583	0.6949
297	0.03455		584	0.70987
297.5	0.03435		585	0.72633
298	0.03465		586	0.74423
298.5	0.03206		587	0.76183
299	0.03306		588	0.78051
299.5	0.03086		589	0.79481
300	0.03106		590	0.81071
300.5	0.03106		591	0.8283
301	0.02925		592	0.84448
301.5	0.02915		593	0.86682
302	0.02885		594	0.88151
302.5	0.02804		595	0.89806
303	0.02724		596	0.91346
303.5	0.02774		597	0.92442
304	0.02613		598	0.936
304.5	0.02592		599	0.93964
305	0.02532		600	0.94462
305.5	0.02391		601	0.94856
306	0.0245		602	0.9553
306.5	0.02349		603	0.9634
307	0.02308		604	0.96779
307.5	0.02127		605	0.97799
308	0.02256		606	0.98673
308.5	0.02225		607	0.99259
309	0.02224		608	1
309.5	0.02272		609	0.99621
310	0.02291		610	0.99458
310.5	0.0223		611	0.99107
311	0.02138		612	0.98723
311.5	0.02077		613	0.98318
312	0.02095		614	0.98229
312.5	0.01834		615	0.98361
313	0.01852		616	0.98236
313.5	0.0188		617	0.98364
314	0.01738		618	0.98721
314.5	0.01747		619	0.98455
315	0.01795		620	0.98264
315.5	0.01763		621	0.98049
316	0.01791		622	0.97285
316.5	0.01819		623	0.96675
317	0.02117		624	0.95368
317.5	0.01775		625	0.9443
318	0.01873		626	0.93531
318.5	0.01531		627	0.93089
319	0.01788		628	0.92648
319.5	0.01806		629	0.91772
320	0.01724		630	0.91019
320.5	0.01722		631	0.90945
321	0.01539		632	0.90087
321.5	0.01677		633	0.89146
322	0.01544		634	0.87986
322.5	0.01472		635	0.87032
323	0.01659		636	0.86441
323.5	0.01497		637	0.85552
324	0.01584		638	0.84892
324.5	0.01682		639	0.84051
325	0.01549		640	0.8357
325.5	0.01536		641	0.83367
326	0.01473		642	0.82883
326.5	0.01591		643	0.82546
327	0.01448		644	0.82129
327.5	0.01495		645	0.81481
328	0.01462		646	0.80393
328.5	0.0132		647	0.79503
329	0.01457		648	0.79123
329.5	0.01324		649	0.78679
330	0.01441		650	0.78171
330.5	0.01318		651	0.77759
331	0.01295		652	0.77284
331.5	0.01292		653	0.77091
332	0.01319		654	0.76799
332.5	0.01316		655	0.76092
333	0.01223		656	0.7497
333.5	0.0124		657	0.74847
334	0.01267		658	0.74334
334.5	0.01163		659	0.73524
335	0.0135		660	0.73002
335.5	0.01217		661	0.71957
336	0.01244		662	0.71143
336.5	0.01281		663	0.70764
337	0.01227		664	0.70085
337.5	0.01234		665	0.69204
338	0.01131		666	0.68474
338.5	0.01147		667	0.68141
339	0.01364		668	0.6732
339.5	0.01151		669	0.66812
340	0.01167		670	0.66084
340.5	0.01144		671	0.65419
341	0.01141		672	0.65146
341.5	0.01137		673	0.64834
342	0.01104		674	0.64216
342.5	0.011		675	0.63335
343	0.01097		676	0.62471
343.5	0.01133		677	0.62349
344	0.0111		678	0.61719
344.5	0.01036		679	0.61086
345	0.01072		680	0.60007
345.5	0.01029		681	0.59618
346	0.01055		682	0.58829
346.5	0.00941		683	0.58366
347	0.00988		684	0.57829
347.5	0.00974		685	0.56789
348	0.0098		686	0.56
348.5	0.01056		687	0.55553
349	0.01023		688	0.54848
349.5	0.01029		689	0.53744
350	0.00935		690	0.52653
350.5	0.00961		691	0.51871
351	0.00907		692	0.50842
351.5	0.00994		693	0.49791
352	0.009		694	0.49227
352.5	0.00926		695	0.48364
353	0.00982		696	0.48051
353.5	0.00908		697	0.47614
354	0.00964		698	0.47469
354.5	0.0093		699	0.46804
355	0.00946		700	0.46119
355.5	0.00922		701	0.45338
356	0.00918		702	0.4473
356.5	0.00944		703	0.43751
357	0.0093		704	0.43297
357.5	0.00945		705	0.42638
358	0.00881		706	0.42025
358.5	0.00847		707	0.41079
359	0.00933		708	0.40291
359.5	0.00959		709	0.3938
360	0.00905		710	0.38676
360.5	0.0094		711	0.38323
361	0.00866		712	0.37911
361.5	0.00862		713	0.37498
362	0.00788		714	0.36954
362.5	0.00883		715	0.37065
363	0.00809		716	0.36792
363.5	0.00825		717	0.36707
364	0.0086		718	0.36353
364.5	0.00726		719	0.36039
365	0.00801		720	0.36058
365.5	0.00817		721	0.35513
366	0.00783		722	0.34404
366.5	0.00798		723	0.33895
367	0.00874		724	0.33025
367.5	0.00769		725	0.33021
368	0.00755		726	0.3247
368.5	0.0079		727	0.32727
369	0.00706		728	0.32031
369.5	0.00781		729	0.31501
370	0.00816		730	0.31062
370.5	0.00802		731	0.30304
371	0.00697		732	0.29777
371.5	0.00733		733	0.29185
372	0.00778		734	0.28647
372.5	0.00673		735	0.28312
373	0.00719		736	0.27778
373.5	0.00664		737	0.27753
374	0.00719		738	0.26937
374.5	0.00754		739	0.26506
375	0.0075		740	0.25976
375.5	0.00795		741	0.25612
376	0.007		742	0.24806
376.5	0.00645		743	0.24465
377	0.00671		744	0.24298
377.5	0.00696		745	0.23849
378	0.00631		746	0.2386
378.5	0.00656		747	0.24002
379	0.00661		748	0.23989
379.5	0.00676		749	0.23451
380	0.00751		750	0.22893
380.5	0.00636		751	0.22419
381	0.00762		752	0.21498
381.5	0.00657		753	0.20766
382	0.00722		754	0.19527
382.5	0.00697		755	0.18707
383	0.00642		756	0.18992
383.5	0.00707		757	0.19049
384	0.00692		758	0.18835
384.5	0.00687		759	0.188
385	0.00661		760	0.19246
385.5	0.00716		761	0.19464
386	0.00681		762	0.19317
386.5	0.00706		763	0.19341
387	0.00691		764	0.18506
387.5	0.00686		765	0.18501
388	0.00751		766	0.18305
388.5	0.00706		767	0.17411
389	0.0068		768	0.16882
389.5	0.00705		769	0.16228
390	0.0071		770	0.16521
390.5	0.00715		771	0.16556
391	0.0074		772	0.17333
391.5	0.00684		773	0.17551
392	0.00709		774	0.1688
392.5	0.00724		775	0.16793
393	0.00768		776	0.15949
393.5	0.00743		777	0.14839
394	0.00728		778	0.14473
394.5	0.00712		779	0.13472
395	0.00757		780	0.1359
395.5	0.00762		781	0.13477
396	0.00706		782	0.13076
396.5	0.00751		783	0.1201
397	0.00716		784	0.11841
397.5	0.0075		785	0.1209
398	0.00795		786	0.12276
398.5	0.00759		787	0.11919
399	0.00774		788	0.11879
399.5	0.00818		789	0.11949
400	0.00823		790	0.11815
400.5	0.00837		791	0.11981
401	0.00802		792	0.11237
401.5	0.00836		793	0.10994
402	0.00841		794	0.11385
402.5	0.00795		795	0.11425
403	0.0082		796	0.11142
403.5	0.00834		797	0.10249
404	0.00859		798	0.10355
404.5	0.00803		799	0.10432
405	0.00837		800	0.10056
405.5	0.00842		801	0.10389
406	0.00856		802	0.10581
406.5	0.00861		803	0.11045
407	0.00845		804	0.10989
407.5	0.00839		805	0.11067
408	0.00864		806	0.1024
408.5	0.00858		807	0.0947
409	0.00862		808	0.0979
409.5	0.00867		809	0.08395
410	0.00881		810	0.07682
410.5	0.00895		811	0.07311
411	0.00889		812	0.07236
411.5	0.00904		813	0.07825
412	0.00898		814	0.07827
412.5	0.00902		815	0.08183
413	0.00946		816	0.0852
413.5	0.00921		817	0.09832
414	0.00955		818	0.10352
414.5	0.00979		819	0.09505
415	0.00933		820	0.08882
415.5	0.00967		821	0.0838
416	0.00941		822	0.08128
416.5	0.00976		823	0.0825
417	0.01		824	0.08533
417.5	0.00994		825	0.08982
418	0.01008		826	0.08994
418.5	0.00962		827	0.1071
419	0.01006		828	0.09599
419.5	0.0104		829	0.09731
420	0.01044		830	0.09877
420.5	0.01058		831	0.0875
421	0.01032		832	0.08601
421.5	0.01107		833	0.08484
422	0.01031		834	0.09105
422.5	0.01075		835	0.0953
423	0.01069		836	0.07676
423.5	0.01083		837	0.0793
424	0.01087		838	0.05968
424.5	0.01081		839	0.08254
425	0.01085		840	0.09391
425.5	0.01109		841	0.08303
426	0.01123		842	0.11459
426.5	0.01107		843	0.1539
427	0.01121		844	0.14533
427.5	0.01144		845	0.14087
428	0.01108		846	0.14619
428.5	0.01132		847	0.14832
429	0.01106		848	0.14727
429.5	0.0111		849	0.14303
430	0.01154		850	0.13561
430.5	0.01138
431	0.01132
431.5	0.01156
432	0.0114
432.5	0.01143
433	0.01137
433.5	0.01151
434	0.01185
434.5	0.01179
435	0.01143
435.5	0.01197
436	0.0118
436.5	0.01194
437	0.01188
437.5	0.01222
438	0.01236
438.5	0.01219
439	0.01203
439.5	0.01187
440	0.01211
440.5	0.01234
441	0.01248
441.5	0.01262
442	0.01286
442.5	0.01259
443	0.01233
443.5	0.01267
444	0.01261
444.5	0.01284
445	0.01288
445.5	0.01312
446	0.01305
446.5	0.01329
447	0.01363
447.5	0.01336
448	0.0134
448.5	0.01364
449	0.01378
449.5	0.01401
450	0.01365
450.5	0.01388
451	0.01412
451.5	0.01386
452	0.01409
452.5	0.01423
453	0.01417
453.5	0.0143
454	0.01434
454.5	0.01438
455	0.01451
455.5	0.01495
456	0.01468
456.5	0.01482
457	0.01476
457.5	0.01499
458	0.01483
458.5	0.01506
459	0.0149
459.5	0.01524
460	0.01507
460.5	0.01491
461	0.01524
461.5	0.01508
462	0.01511
462.5	0.01505
463	0.01489
463.5	0.01542
464	0.01536
464.5	0.01549
465	0.01513
465.5	0.01486
466	0.0151
466.5	0.01513
467	0.01517
467.5	0.01511
468	0.01484
468.5	0.01468
469	0.01491
469.5	0.01485
470	0.01488
470.5	0.01472
471	0.01465
471.5	0.01469
472	0.01472
472.5	0.01466
473	0.01449
473.5	0.01453
474	0.01446
474.5	0.0144
475	0.01434
475.5	0.01457
476	0.01441
476.5	0.01444
477	0.01428
477.5	0.01441
478	0.01445
478.5	0.01428
479	0.01442
479.5	0.01455
480	0.01459
480.5	0.01442
481	0.01456
481.5	0.01469
482	0.01473
482.5	0.01476
483	0.015
483.5	0.01503
484	0.01497
484.5	0.0152
485	0.01523
485.5	0.01547
486	0.0155
486.5	0.01564
487	0.01567
487.5	0.01581
488	0.01594
488.5	0.01598
489	0.01601
489.5	0.01615
490	0.01628
490.5	0.01632
491	0.01645
491.5	0.01659
492	0.01652
492.5	0.01655
493	0.01659
493.5	0.01662
494	0.01666
494.5	0.01669
495	0.01663
495.5	0.01676
496	0.0168
496.5	0.01693
497	0.01686
497.5	0.0169
498	0.01713
498.5	0.01697
499	0.017
499.5	0.01713
500	0.01737
500.5	0.0173
501	0.01754
501.5	0.01767
502	0.01771
502.5	0.01784
503	0.01807
503.5	0.01831
504	0.01854
504.5	0.01868
505	0.01901
505.5	0.01924
506	0.01948
506.5	0.01991
507	0.02014
507.5	0.02058
508	0.02101
508.5	0.02135
509	0.02178
509.5	0.02241
510	0.02275
510.5	0.02308
511	0.02371
511.5	0.02425
512	0.02468
512.5	0.02541
513	0.02595
513.5	0.02658
514	0.02721
514.5	0.02775
515	0.02838
515.5	0.02901
516	0.02965
516.5	0.03018
517	0.03071
517.5	0.03135
518	0.03198
518.5	0.03251
519	0.03295
519.5	0.03358
520	0.03391
520.5	0.03435
521	0.03468
521.5	0.03511
522	0.03534
522.5	0.03548
523	0.03571
523.5	0.03584
524	0.03588
524.5	0.03601
525	0.03584
525.5	0.03577
526	0.03561
526.5	0.03524
527	0.03497
527.5	0.0346
528	0.03424
528.5	0.03367
529	0.0331
529.5	0.03253
530	0.03187
530.5	0.0311
531	0.03043
531.5	0.02946
532	0.0287
532.5	0.02793
533	0.02706
533.5	0.02619
534	0.02523
534.5	0.02436
535	0.02349
535.5	0.02252
536	0.02165
536.5	0.02079
537	0.01992
537.5	0.01895
538	0.01818
538.5	0.01721
539	0.01655
539.5	0.01578
540	0.01491
540.5	0.01414
541	0.01347
541.5	0.0127
542	0.01204
542.5	0.01147
543	0.0108
543.5	0.01023
544	0.00976
544.5	0.00919
545	0.00872
545.5	0.00816
546	0.00789
546.5	0.00742
547	0.00695
547.5	0.00658
548	0.00621
548.5	0.00584
549	0.00557
549.5	0.00531
550	0.00514
550.5	0.00487
551	0.0046
551.5	0.00443
552	0.00416
552.5	0.00399
553	0.00372
553.5	0.00365
554	0.00338
554.5	0.00311
555	0.00314
555.5	0.00287
556	0.00281
556.5	0.00264
557	0.00257
557.5	0.0024
558	0.00233
558.5	0.00216
559	0.00209
559.5	0.00202
560	0.00195
560.5	0.00188
561	0.00171
561.5	0.00174
562	0.00157
562.5	0.0015
563	0.00143
563.5	0.00146
564	0.00139
564.5	0.00132
565	0.00125
565.5	0.00128
566	0.00121
566.5	0.00114
567	0.00107
567.5	0.0011
568	0.00113
568.5	0.000955808
569	0.000985285
569.5	0.000814719
570	0.00084411
570.5	0.000873457
571	0.000802761
571.5	0.000732021
572	0.000761238
572.5	0.00069041
573	0.000619539
573.5	0.000648623
574	0.000577664
574.5	0.000606659
575	0.000535611
575.5	0.000464517
576	0.000593379
576.5	0.000622196
577	0.000450967
577.5	0.000479694
578	0.000408375
578.5	0.000537011
579	0.000365601
579.5	0.000394145
580	0.000322644
580.5	0.000351096
581	0.000279502
581.5	0.000307862
582	0.000336176
582.5	0.000364443
583	0.000292663
583.5	0.000220837
584	0.000248963
584.5	0.000277043
585	0.000205075
585.5	0.00023306
586	0.000160997
586.5	0.000188887
587	1.67287e-05
587.5	0.000144523
588	0.000172269
588.5	0.000199967
589	2.76163e-05
589.5	5.52175e-05
590	8.27701e-05
590.5	0.000110274
591	3.7729e-05
591.5	0.000165135
592	9.24921e-05
592.5	-8.02002e-05
593	-5.29418e-05
593.5	-2.57329e-05
594	0.000101426
594.5	2.85358e-05
595	5.55955e-05
595.5	-1.73943e-05
596	0.000109566
596.5	3.64772e-05
597	6.33387e-05
597.5	-9.84916e-06
598	1.69136e-05
598.5	4.36271e-05
599	-2.97087e-05
599.5	-3.09359e-06
600	-7.65276e-05
600.5	4.99893e-05
601	-2.35428e-05
601.5	-9.71238e-05
602	-7.07536e-05
602.5	-0.000144432
603	-0.00011816
603.5	-0.000191936
604	-6.57606e-05
604.5	-0.000139634
605	-1.35557e-05
605.5	1.2474e-05
606	-6.15446e-05
606.5	-0.000135612
607	-0.000209727
607.5	-8.38902e-05
608	-5.81018e-05
608.5	-0.000132361
609	-0.000206669
609.5	-8.10248e-05
610	-5.54283e-05
610.5	-0.00012988
611	-0.000204379
611.5	2.10742e-05
612	-5.35203e-05
612.5	-2.81625e-05
613	-0.000102852
613.5	-7.75893e-05
614	-0.000152374
614.5	-0.000227206
615	-0.000102085
615.5	-0.000177012
616	-0.000151985
616.5	-0.000127006
617	-0.000102074
617.5	-7.71887e-05
618	-0.000252351
618.5	-0.000127559
619	-0.000102815
619.5	-0.000178117
620	-0.000253466
620.5	-0.000128861
621	-0.000104303
621.5	-0.000179792
622	-0.000155327
622.5	-0.000130909
623	-0.000206536
623.5	-0.000182211
624	-5.79309e-05
624.5	-3.36973e-05
625	-0.00020951
625.5	-8.53685e-05
626	-0.000161273
626.5	-0.000237223
627	-0.00011322
627.5	-0.000189262
628	-6.53497e-05
628.5	-0.000141483
629	-0.000117662
629.5	-9.3887e-05
630	-0.000170157
630.5	-0.000146473
631	-0.000122834
631.5	-9.92399e-05
632	-7.56914e-05
632.5	-0.000152188
633	-0.00012873
633.5	-0.000105317
634	-0.000181949
634.5	-0.000158625
635	-0.000135347
635.5	-0.000112114
636	-0.000188925
636.5	-6.5781e-05
637	-0.000142682
637.5	-0.000119627
638	-9.66166e-05
638.5	-0.000273651
639	-0.000150729
639.5	-0.000127852
640	-0.00010502
640.5	-8.22311e-05
641	-0.000159487
641.5	-0.000236786
642	-0.00031413
642.5	-9.15179e-05
643	-6.89495e-05
643.5	-0.000346425
644	-0.000123944
644.5	-0.000201507
645	-0.000179114
645.5	-5.67645e-05
646	-0.000134458
646.5	-0.000112196
647	-0.000189977
647.5	-6.78008e-05
648	-0.000145668
648.5	-0.000123579
649	-0.000101533
649.5	-7.95302e-05
650	-5.75703e-05
650.5	-3.56535e-05
651	-0.00011378
651.5	-9.19487e-05
652	-7.01606e-05
652.5	-4.84152e-05
653	-0.000126713
653.5	-0.000105053
654	-8.34352e-05
654.5	-6.18603e-05
655	-0.000140328
655.5	-0.000118838
656	-9.73903e-05
656.5	-7.5985e-05
657	-5.46218e-05
657.5	-3.33009e-05
658	-1.2022e-05
658.5	-9.07853e-05
659	-6.95904e-05
659.5	5.15624e-05
660	-2.73265e-05
660.5	-6.25734e-06
661	1.47701e-05
661.5	3.57559e-05
662	5.67e-05
662.5	-2.23974e-05
663	-1.53629e-06
663.5	1.92833e-05
664	-5.99384e-05
664.5	-3.92015e-05
665	8.14942e-05
665.5	2.14865e-06
666	2.2762e-05
666.5	4.33342e-05
667	-3.61346e-05
667.5	-1.56443e-05
668	4.80502e-06
668.5	2.52135e-05
669	4.55813e-05
669.5	-3.40917e-05
670	-1.38054e-05
670.5	6.44037e-06
671	2.66456e-05
671.5	4.68103e-05
672	-3.30654e-05
672.5	-1.29814e-05
673	7.06224e-06
673.5	2.70657e-05
674	4.70289e-05
674.5	6.6952e-05
675	8.68351e-05
675.5	-9.33218e-05
676	-7.35187e-05
676.5	4.62446e-05
677	6.5968e-05
677.5	8.56517e-05
678	5.29573e-06
678.5	-7.50999e-05
679	-5.55351e-05
679.5	-3.60098e-05
680	-1.6524e-05
680.5	2.92243e-06
681	2.23295e-05
681.5	4.16974e-05
682	-3.8974e-05
682.5	-1.96846e-05
683	9.95658e-05
683.5	1.87772e-05
684	3.79495e-05
684.5	5.7083e-05
685	-2.38224e-05
685.5	-4.76654e-06
686	1.42506e-05
686.5	3.3229e-05
687	5.21688e-05
687.5	7.10701e-05
688	-1.00671e-05
688.5	8.75725e-06
689	-7.24567e-05
689.5	4.62909e-05
690	-3.49996e-05
690.5	8.36716e-05
691	2.30478e-06
691.5	0.0001209
692	-6.05431e-05
692.5	-4.2024e-05
693	7.64573e-05
693.5	9.49007e-05
694	1.33063e-05
694.5	3.16743e-05
695	-4.99954e-05
695.5	-3.17027e-05
696	8.65525e-05
696.5	0.00010477
697	2.29506e-05
697.5	4.10936e-05
698	5.91993e-05
698.5	7.72678e-05
699	9.52992e-05
699.5	1.32934e-05
700	3.12506e-05
700.5	-5.08291e-05
701	6.70542e-05
701.5	-1.50994e-05
702	-9.72897e-05
702.5	2.04832e-05
703	3.82194e-05
703.5	5.5919e-05
704	-0.000126418
704.5	-8.79131e-06
705	-9.12012e-05
705.5	2.63526e-05
706	-5.613e-05
706.5	6.13512e-05
707	-2.12038e-05
707.5	-3.7949e-06
708	-8.64221e-05
708.5	-6.90853e-05
709	-5.17845e-05
709.5	-3.45196e-05
710	-1.72905e-05
710.5	9.99029e-05
711	0.000117061
711.5	3.41825e-05
712	5.12689e-05
712.5	6.83197e-05
713	-1.46649e-05
713.5	2.31507e-06
714	1.92597e-05
714.5	3.6169e-05
715	-4.69569e-05
715.5	-3.01179e-05
716	-1.33141e-05
716.5	3.4547e-06
717	2.01885e-05
717.5	0.000136887
718	5.35514e-05
718.5	7.01806e-05
719	8.6775e-05
719.5	0.000103335
720	0.00011986
720.5	3.63505e-05
721	5.28066e-05
721.5	-3.07717e-05
722	8.56155e-05
722.5	0.000101968
723	1.82871e-05
723.5	0.000134572
724	5.08219e-05
724.5	6.70381e-05
725	8.32204e-05
725.5	9.93686e-05
726	1.5483e-05
726.5	3.15635e-05
727	4.76103e-05
727.5	6.36233e-05
728	7.96026e-05
728.5	-4.4516e-06
729	1.14606e-05
729.5	2.73394e-05
730	0.000143185
730.5	5.89967e-05
731	7.47754e-05
731.5	9.05208e-05
732	0.000106233
732.5	0.000121912
733	3.75583e-05
733.5	-4.68286e-05
734	6.87516e-05
734.5	8.42989e-05
735	-1.86665e-07
735.5	1.52951e-05
736	0.000130744
736.5	4.61605e-05
737	0.000161544
737.5	7.68956e-05
738	9.22145e-05
738.5	7.50094e-06
739	2.27551e-05
739.5	3.79769e-05
740	0.000153167
740.5	6.83241e-05
741	8.34495e-05
741.5	-1.45709e-06
742	0.000113604
742.5	2.86338e-05
743	0.000143631
743.5	0.000158597
744	0.000173532
744.5	-1.1566e-05
745	0.000203305
745.5	1.81442e-05
746	0.000132952
746.5	0.000147728
747	6.24735e-05
747.5	7.71872e-05
748	9.18697e-05
748.5	6.52104e-06
749	0.000121141
749.5	3.57304e-05
750	5.02885e-05
750.5	0.000164816
751	7.93119e-05
751.5	9.37774e-05
752	8.21213e-06
752.5	0.000122616
753	0.00013699
753.5	5.13323e-05
754	6.56446e-05
754.5	7.99264e-05
755	-5.82222e-06
755.5	0.000108399
756	2.25896e-05
756.5	3.67502e-05
757	-4.91194e-05
757.5	6.49809e-05
758	7.90512e-05
758.5	9.30915e-05
759	0.000107102
759.5	0.000121082
760	3.50331e-05
760.5	0.000148954
761	0.000162845
761.5	7.67072e-05
762	-9.46069e-06
762.5	4.34196e-06
763	0.000118115
763.5	3.1859e-05
764	4.55736e-05
764.5	0.000159259
765	7.29149e-05
765.5	8.65419e-05
766	0.00010014
766.5	0.000113709
767	0.000127249
767.5	4.07596e-05
768	5.42418e-05
768.5	0.000167695
769	0.00018112
769.5	9.4516e-05
770	0.000107883
770.5	0.000121222
771	0.000134533
771.5	0.000147815
772	6.10687e-05
772.5	7.42941e-05
773	8.74913e-05
773.5	0.00010066
774	0.000113801
774.5	0.000126914
775	3.99991e-05
775.5	5.30561e-05
776	0.000166085
776.5	7.90865e-05
777	9.20601e-05
777.5	0.000205006
778	0.000117924
778.5	3.08149e-05
779	4.36781e-05
779.5	-4.34862e-05
780	6.93222e-05
780.5	8.21032e-05
781	0.000194857
781.5	0.000107584
782	0.000120283
782.5	3.29554e-05
783	0.000145601
783.5	5.82191e-05
784	7.08106e-05
784.5	0.000183375
785	9.59131e-05
785.5	0.000108424
786	0.000120909
786.5	0.000133367
787	0.000145798
787.5	5.82029e-05
788	7.05813e-05
788.5	0.000182933
789	9.52593e-05
789.5	0.000207559
790	0.000119832
790.5	0.00013208
791	0.000144301
791.5	5.6496e-05
792	6.86653e-05
792.5	8.08087e-05
793	9.29263e-05
793.5	0.000105018
794	0.000117084
794.5	0.000129125
795	4.11399e-05
795.5	5.31293e-05
796	0.000165093
796.5	0.000177032
797	8.89452e-05
797.5	8.3323e-07
798	0.000112696
798.5	0.000124534
799	3.63463e-05
799.5	4.81338e-05
800	0.000159896
800.5	7.1634e-05
801	8.33468e-05
801.5	9.50349e-05
802	0.000106698
802.5	1.83368e-05
803	0.000129951
803.5	4.15403e-05
804	0.000153105
804.5	6.46459e-05
805	7.61621e-05
805.5	8.7654e-05
806	-8.78329e-07
806.5	1.05651e-05
807	2.19845e-05
807.5	3.33798e-05
808	4.47511e-05
808.5	0.000156098
809	6.74219e-05
809.5	-2.12785e-05
810	8.99974e-05
810.5	1.24961e-06
811	1.24782e-05
811.5	2.36831e-05
812	3.48646e-05
812.5	0.000146023
813	0.000157157
813.5	6.82684e-05
814	7.93563e-05
814.5	9.04211e-05
815	0.000101463
815.5	0.000112481
816	0.000123477
816.5	3.44491e-05
817	4.53987e-05
817.5	5.63254e-05
818	0.000167229
818.5	0.000178111
819	8.8969e-05
819.5	9.98049e-05
820	1.06182e-05
820.5	2.14091e-05
821	0.000132178
821.5	4.29235e-05
822	5.36473e-05
822.5	6.43487e-05
823	7.5028e-05
823.5	-1.43148e-05
824	-3.67974e-06
824.5	6.93333e-06
825	-8.24756e-05
825.5	2.80937e-05
826	-6.13589e-05
826.5	-0.000150833
827	-0.000140329
827.5	-0.000129847
828	-0.000119386
828.5	-0.000208947
829	-0.00019853
829.5	-0.000188133
830	-0.000177758
830.5	-0.000167405
831	-0.000157072
831.5	-0.000146761
832	-0.000136471
832.5	-0.000126202
833	-1.59537e-05
833.5	-0.000105726
834	-9.55201e-05
834.5	1.46654e-05
835	2.48302e-05
835.5	-6.50257e-05
836	4.50978e-05
836.5	0.000155201
837	6.52831e-05
837.5	7.53451e-05
838	0.000185387
838.5	9.54079e-05
839	0.000105409
839.5	0.00011539
840	0.00012535
840.5	0.000135291
841	0.000145212
841.5	0.000155112
842	0.000164993
842.5	0.000174854
843	8.46949e-05
843.5	9.45163e-05
844	0.000104318
844.5	0.0002141
845	2.38628e-05
845.5	3.36059e-05
846	0.00024333
846.5	0.000153034
847	0.000162719
847.5	0.000172385
848	8.20314e-05
848.5	0.000191659
849	0.000201267
849.5	0.000110857
850	0.000120427

## Sheet: Figure 5
panel a)																							panel b)				panel c)
c[OA]	/M	0	2.57321e-07	5.13043e-07	7.67183e-07	1.01975e-06	1.27077e-06	1.52025e-06	1.7682e-06	2.01463e-06	2.25957e-06	2.50303e-06	2.74502e-06	2.98554e-06	3.46228e-06	3.93333e-06	4.39882e-06	4.85882e-06	5.31345e-06	6.20694e-06	7.08e-06
	λ	IF	IF	IF	IF	IF	IF	IF	IF	IF	IF	IF	IF	IF	IF	IF	IF	IF	IF	IF	IF		c[PFOA]	ΔF/F0	(±{ΔF/F0})		c[PFOA]	ΔS/S0	(± {ΔS/S0})
	/nm	/arb.u.	/arb.u.	/arb.u.	/arb.u.	/arb.u.	/arb.u.	/arb.u.	/arb.u.	/arb.u.	/arb.u.	/arb.u.	/arb.u.	/arb.u.	/arb.u.	/arb.u.	/arb.u.	/arb.u.	/arb.u.	/arb.u.	/arb.u.		/M				/M
	490	3597.08	3271.32	3589.56	3522.1	3613	3540.11	3538.48	3773.34	3374.88	3327.83	3568.75	3731.68	3463.75	3252.7	3407.08	3314.45	3796.89	3366.59	3334.85	3363.27		0	0	0.139669		0	0	0.0257924
	491	3064.41	2803.54	3030.27	2982.41	3038.4	3060.42	2958.3	3190.3	2862.9	2777.28	3039.24	3128.47	2999.22	2836.96	2882.47	2864.82	3215.6	2948.99	2827.51	2828.41		2.57321e-07	0.08584	0.151659		2.57321e-07	0.03604	0.0267219
	492	2593.72	2402.47	2541.3	2509.18	2539.6	2633.91	2454.78	2681.09	2419.49	2306.97	2577.62	2607.02	2589.79	2469.23	2429.83	2472.75	2719.29	2580.31	2391.26	2372.8		5.13043e-07	0.1472	0.160229		5.13043e-07	0.07746	0.0277902
	493	2185.03	2068.1	2122.65	2102.41	2116.61	2260.6	2027.92	2245.71	2044.66	1916.87	2183.89	2167.35	2235.44	2149.51	2049.17	2138.26	2307.95	2260.55	2026.09	1996.43		7.67183e-07	0.34913	0.188432		7.67183e-07	0.11011	0.0286324
	494	1838.32	1800.43	1774.32	1762.1	1769.42	1940.48	1677.71	1884.15	1738.4	1607	1858.05	1809.45	1936.17	1877.81	1740.49	1861.35	1981.58	1989.72	1732.01	1699.31		1.01975e-06	0.46971	0.205274		1.01975e-06	0.15549	0.0298028
	495	1553.61	1599.46	1496.31	1488.25	1498.04	1673.55	1404.17	1596.42	1500.72	1377.36	1600.1	1533.32	1692	1654.13	1503.79	1642.01	1740.19	1767.81	1509.01	1481.44		1.27077e-06	0.61604	0.225711		1.27077e-06	0.19825	0.0309057
	496	1335.25	1556.46	1335.75	1291.95	1359.41	1447.91	1248.99	1444.65	1386.11	1299.5	1456.03	1403.15	1493.76	1446.77	1386.65	1534.85	1632.31	1594.83	1388.49	1396.39		1.52025e-06	0.89502	0.264676		1.52025e-06	0.25093	0.0322644
	497	1237.24	1503.06	1265.05	1219.93	1291.28	1336.17	1182.76	1356.68	1312.92	1319.31	1366.13	1378.95	1369.21	1374.59	1336.87	1475.24	1625.14	1470.77	1373.49	1371.42		1.7682e-06	1.08367	0.236263		1.7682e-06	0.2849	0.0315641
	498	1111.91	1396.15	1164.94	1140.15	1183.27	1230.66	1124.33	1276.45	1272.95	1294.43	1237.66	1285.3	1314.76	1265.25	1271.06	1422.22	1607.49	1395.64	1371.47	1384.92		2.01463e-06	1.28285	0.258847		2.01463e-06	0.37873	0.0338691
	499	1063.52	1385.51	1084.87	1093.97	1123.03	1186.93	1093.13	1181.72	1189.71	1207.43	1198.29	1202.5	1279	1263.97	1232.9	1356.93	1552.84	1369.43	1343.55	1406.97		2.25957e-06	1.58758	0.2934		2.25957e-06	0.40975	0.0346311
	500	988.549	1411.65	1025.06	1036.17	1085.72	1138.55	1062.5	1102.72	1109.97	1159.21	1169.12	1167.3	1284.95	1239.61	1218.43	1306.3	1512.8	1392.15	1310.23	1409.35		2.50303e-06	1.97941	0.337829		2.50303e-06	0.47346	0.0361961
	501	947.262	1488.43	972.501	997.341	1049.75	1145.76	1097.19	1077.67	1094.71	1116.99	1186.13	1238.68	1326.25	1250.75	1268.7	1284.37	1556.17	1460.02	1288.34	1440.36		2.74502e-06	2.2102	0.363998		2.74502e-06	0.59303	0.0391334
	502	944.733	1570.63	983.601	989.634	1036.55	1151.68	1097.88	1067.26	1073.38	1081.34	1241.34	1264.85	1376.82	1237.8	1333.19	1359.09	1594.72	1573.03	1355.01	1475.07		2.98554e-06	3.117	0.466818		2.98554e-06	0.64736	0.0404681
	503	920.263	1633.28	1007.54	971.739	1022.92	1149.5	1099.16	1103.46	1083.97	1089.22	1226.66	1320.99	1440.59	1313.89	1396.32	1444.29	1680.63	1673.37	1390.44	1555.34		3.46228e-06	3.67807	0.491269		3.46228e-06	0.90704	0.045692
	504	941.258	1805	1039.82	1016.27	1041.31	1162.45	1146.62	1159.48	1141.4	1114.72	1318.17	1410.68	1544.79	1445.27	1531.66	1588.98	1800.42	1840.7	1536.5	1661.47		3.93333e-06	4.16613	0.542522		3.93333e-06	1.10159	0.0503534
	505	981.12	2008.69	1121.8	1091.05	1106.95	1188.23	1230	1300.6	1231.22	1202.18	1398.09	1519.35	1634.87	1583.09	1675.94	1793.11	2011.33	2041.27	1789.63	1837.05		4.39882e-06	4.91108	0.620753		4.39882e-06	1.21105	0.052976
	506	1060.6	2274.04	1207.99	1180.71	1204.39	1221.3	1340.02	1454.97	1362.84	1382.89	1588.36	1717.35	1829.82	1812.01	1939.86	2070.18	2351.43	2328.72	2077.12	2115.2		4.85882e-06	4.444	0.571703		4.85882e-06	1.19114	0.052499
	507	1188.34	2583.67	1292.24	1326.58	1298.95	1313.43	1470.9	1607.25	1505.35	1602.91	1795.07	1925.49	2029.76	2090.01	2210.19	2450.71	2751.65	2631.79	2390.57	2485.53		5.31345e-06	4.83915	0.6132		5.31345e-06	1.27872	0.0545973
	508	1330.74	3013.8	1392.33	1492.1	1457.51	1443.46	1689.07	1790.66	1708.49	1816.95	2054.08	2154.62	2323.62	2387.96	2525.38	2801.76	3175.17	3076.13	2773.56	2921.79		6.20694e-06	4.74539	0.603353		6.20694e-06	1.22582	0.0533299
	509	1511.17	3495.88	1484.11	1604.67	1630.38	1555.65	1871.78	1943.47	1916.43	2037.08	2328.17	2432.19	2585.81	2767.32	2910.64	3218.59	3627.63	3623.77	3217	3364.21		7.08e-06	5.06915	0.637353		7.08e-06	1.23234	0.0534861
	510	1714.45	4150.38	1663.58	1801.95	1820.64	1777.68	2154.76	2223.16	2170.42	2351.01	2613.44	2848.43	3007.76	3172.66	3397.92	3803.71	4360.33	4293.52	3769.78	4039.07
	511	1918.87	4912.6	1847.37	1967.21	2097.43	2074.67	2408.55	2539.87	2495.78	2731.81	3095.07	3260.16	3480.94	3670.92	4010.57	4579.66	5102.63	5116.51	4445.8	4804.48
	512	2179.2	5880.67	2150.88	2181.33	2459.85	2424.12	2772.92	2897.95	2900.01	3164.1	3544.31	3790.64	4057.44	4308.92	4736.87	5463.09	6087.95	6143.84	5356.64	5723.4
	513	2475.23	7080.95	2562.01	2557.99	2881.43	2769.96	3187.03	3471.63	3367.66	3797.45	4080.67	4512.81	4856.36	5126.65	5582.71	6651.15	7287.86	7420.02	6390.6	6905.12
	514	2917.73	8659.63	3030.59	3018.11	3466.21	3309.7	3742.6	4120.56	4021.76	4533.37	4967.4	5394.21	5827.99	6080.86	6709.37	7957.02	8758.22	8918.19	7758.97	8352.83
	515	3411.34	10425.3	3649.83	3641.83	4084.75	3913.21	4487.29	4995.61	4808.31	5467.85	5975.24	6450.99	6915.03	7290.75	8078.26	9586.22	10656.5	10770.9	9484.64	10078.5
	516	4107.45	12602.2	4336.33	4405.56	4866.68	4718.12	5355.73	5986.13	5729.67	6521.14	7208.57	7778.6	8356.47	8824.88	9791.22	11600	12977.3	13138.6	11334.9	12271.3
	517	4926.78	15291.2	5130.62	5348.6	5742.45	5707.05	6474.77	7161.02	6805.78	7753.71	8714.46	9419.2	10122.8	10614.3	11922.1	13900.4	15726.1	15942.1	13599.7	14711.9
	518	5855.97	18587.8	6102.88	6411.98	6908.84	6812.71	7746.36	8565.41	8213.08	9272.02	10455.6	11318.4	12325	12843.1	14479.1	16581.4	19059.7	19308.8	16441.1	17727.1
	519	6990.96	22286.6	7216.57	7625.07	8264.91	8191.62	9129.41	10246.2	9873.63	11112.7	12455	13644	14812.1	15538.2	17482.5	19843.5	22939.5	23385.4	19680.3	21201.4
	520	8265.56	27164.3	8643.17	9038.47	9672.47	9837.2	10899.8	12286.5	11890	13277.1	14897.3	16235.9	17979.1	18827.4	20901.2	23759	27531.1	28273.9	23627.2	25670.3
	521	9768.1	32622.7	10237.9	10467.1	11342.3	11726.2	12756.6	14541.1	14175.2	15797.7	17689.9	19315.3	21526.9	22521.9	24775	28326.6	32685.4	33895.7	28385.6	30636.2
	522	11502.3	39064.8	12038.1	12114.3	13373.4	13884.4	14984.1	17111.4	16711.1	18821.8	20913.7	22963.7	25788	26876.8	29362.9	33644.4	38958.7	40506.7	33880.1	36480.6
	523	13429	46368	14114.6	14131.7	15559	16167.7	17492.3	19961.6	19583.4	22220.5	24689	27030.2	30630.6	31672.2	34727.1	40008.9	45993.7	47964.5	40168.4	43358.5
	524	15617.9	54555	16290.9	16311.1	17946.8	18948.5	20377.9	23177.5	22793.7	26042.3	28874.1	31653.2	35835.6	37116.8	40988.4	47020.4	54259	56326.1	47292.6	51083.9
	525	17899.1	63309.3	18630.4	18831.6	20464.2	21622.7	23344.2	26772	26413.4	30207.7	33123.7	36860.6	41545.3	43026.6	47747.6	54993.1	63195.8	65831.2	54929	59575.3
	526	20372.5	72906.1	21063.2	21600.4	23467.4	24506.3	26741.1	30656.3	30430.3	34414.3	38093.1	42481.9	47520.7	49567.1	55427.9	63850.9	73280.7	76363.2	63133.1	69086.6
	527	22886.2	83201.9	23490	24461.3	26526.2	27758.1	30383.2	34625.9	34611.4	38975.7	43204.4	48507.7	54100.1	56600.8	63597.9	73413.9	84615.6	87627	72350	78725.3
	528	25285.9	93971.3	26240.3	27206.5	29947.9	31052	34200.6	38918.3	39043	43976.7	48724.4	54812.5	61097.7	64208.4	72041.6	83367.9	96584.2	99722.1	81952.8	89199.2
	529	27828.5	105175	28781.8	30212.8	33336.4	34595.4	38072.2	43481.6	43617.5	49080.3	54370.7	61341.2	67939.9	72331.4	80903.5	93619.5	108966	112568	92575.8	100043
	530	30186.6	117157	31515.3	33023.2	36565.5	37992.3	42266.2	48158.8	48422.4	54383.6	60619.4	68114.3	75249.6	80914.8	90030	104313	121655	125984	103421	111896
	531	32847.4	129325	34140.9	35707.7	39977.2	41570.8	46343.6	53058.1	53282.7	59889.2	67052.7	74974.4	82492.5	89581.2	99215.6	114879	134564	139582	114922	124285
	532	35399.4	141802	36717.4	38361.5	43137.2	45046.6	50272	57683.1	57926.8	65449.6	73225.9	81706.8	89695	98367	108479	125484	147225	153277	126286	137013
	533	37760.4	154083	39209	41071.3	46152.2	48328.4	53813.4	61999.2	62388.1	70765.5	79224.3	88119.8	96936.3	106724	117738	135990	159542	166866	137301	150631
	534	39976.8	166107	41341.2	43463	48886.4	51431.1	57328.3	66247.2	66813.9	75571.4	85061.8	94378.5	103906	114917	126769	146018	171458	179890	148112	163848
	535	41842.6	177891	43314.7	45467.1	51285.6	53767.2	60358.2	69829	70792.9	80057.7	90278.9	99915.3	110884	122486	135434	155651	182397	192115	158005	176104
	536	43481.7	188873	45045.8	47189.2	53438.9	55660	63240.4	72858.5	74290.1	83895.5	94897	105206	117380	129084	143180	165085	192723	203586	166689	187234
	537	44596.2	198930	46237.4	48566.7	55058.1	57376.4	65474.7	75410.7	77048.7	86868.2	98583.2	109608	123104	135044	149382	173387	201904	213868	174422	196417
	538	45435.4	207420	47214.2	49388.8	56434.5	58456.1	67260.8	77627.7	79284.4	89483	101543	113134	127603	139513	154787	180062	209279	222849	180579	204336
	539	45845.6	214513	47707.7	49974.8	57538.6	59280.9	68548	79387.7	80752.2	91417	103547	115937	130563	143145	158898	185545	214884	230437	185934	210303
	540	45941.3	220367	47953.5	50259.1	58013.5	59626.5	69360.7	80467.4	81580.5	92947.7	104946	118154	132992	145523	162242	189878	219220	236341	189430	214721
	541	45900.2	224635	48042.2	50304.6	58132.2	59788.1	69223.1	81144.9	81939.9	93886.9	105912	119321	134090	146601	164264	192310	221841	240568	191881	217901
	542	45578.5	227171	47854.6	50167.3	57807.9	59869.3	68461.3	81246	81382.9	94122.4	105830	119755	133832	146712	165007	193552	223037	243148	193260	219631
	543	44848	228203	47361.7	49918.6	57359.7	59704.1	67586.1	80958.6	80574	93999.6	105339	119468	133214	145963	164854	193566	223538	244049	193322	220757
	544	44142.7	227769	46769	49390.7	56740.2	59288.7	66874.8	80466.2	79260.8	93068.5	104692	118350	131878	144544	163816	191935	223018	243688	192788	219991
	545	43483.5	226652	46310.1	48623.5	55910.2	58430.8	65722.9	79528.2	77616.6	91813.8	103385	116534	130175	142898	162383	190094	221497	242055	191217	217988
	546	42679.6	224098	45813.6	47870.9	55008.8	57507	64530.6	78514.2	76105.3	90368.9	101631	114728	128024	140362	159996	187407	219167	239230	188511	215047
	547	41750	221100	44938.9	47049.7	54026.6	56692.9	63416.7	77547.1	74511.2	88710	100192	112465	125420	137848	157194	183950	215364	234980	185497	211661
	548	41098.1	217250	44013.8	46118.4	53152.3	55658.3	62216.7	76457.8	73205.5	87221.3	98187.6	110027	122412	134513	154303	179863	210955	230290	181882	207793
	549	40430.7	213050	43274.9	45228.6	52188.1	54821.1	61205.5	75239.9	71700.4	85523.4	96279.9	107395	119433	131392	150822	176038	206025	225164	177718	203557
	550	39924.9	208912	42539.4	44514.7	51082.9	53948	59872.6	73716.7	70231.6	84009.4	94273.4	104911	116705	128079	147507	172503	201036	219592	173701	199004
	551	39342.4	204189	42000.7	43625.4	49961.1	53053.1	58488.9	72092.6	68881	82385.7	92797	102388	113883	124313	144186	168482	195858	213920	169981	194708
	552	38879.3	199303	41326.7	42866.3	49070.4	52535	57247.6	70832.9	67642.3	80816.8	90936.4	100063	110521	120901	140706	164970	191255	208539	166482	190364
	553	38418.1	194050	40665	42343.1	48287.2	51965.3	56734	69643	66365.9	79540.5	89131	97791.6	107252	117525	137164	161250	187067	202938	163110	186639
	554	38304.8	188929	40218.5	41996.2	47538.8	51487.4	56388.1	68332.1	65047.5	78078.9	87597.4	95263.9	104555	114402	133847	157628	182916	197857	159105	182445
	555	38299	183733	40202.4	41733.2	46995.4	50972.7	55648.5	67109.8	64206.2	76563	85901.9	93068	101605	112196	130777	154661	178745	193132	155607	178423
	556	38247	179225	40120.4	41612.7	46903.5	50786	55229.1	65917.7	63579.3	75481.5	84402.9	91143.3	99158.6	109693	128106	151218	174440	188968	152138	174453
	557	38275.3	174926	40016.4	41626.1	46864.4	50503.8	54913.4	65140.2	62747.2	74660.5	83439	89557.6	97624	107725	125631	147876	170291	184918	148676	171180
	558	38397.3	171095	40250.6	41982.4	47155.4	50185.4	54397.4	64483.5	62206.4	73745.2	82171.9	88102.2	96306.6	105392	123331	144858	166933	181336	145551	167656
	559	38885.2	167860	40571.3	42300.8	47279.4	50099.7	54279.9	63958.3	61705.3	73056.2	81432.7	86876.2	95372.6	103526	121125	142275	163740	178026	142401	164500
	560	39389.6	165008	41006.2	42728.3	47469.2	50245.9	54198.4	63988.7	61238	72729.1	80584.1	86097.6	94718.7	101894	118968	139921	160815	174863	140176	161244
	561	39984	161997	41641.6	43097.4	47779.7	50521.2	54394.4	64016.1	61016.6	72363.3	80121.6	85360.9	94119.6	100183	117338	137646	158928	172567	138248	158381
	562	40628.7	159458	42118.3	43910.2	48215.3	51087.8	54629.5	64465	61195.4	72377.2	79764.5	85175.4	92988.5	98807.3	115787	135493	157426	170157	136587	155858
	563	41597.8	156971	42771.4	44711.5	48588.9	51666.7	55453.2	64747.2	61288.1	72480.7	79770.7	84995.3	92145.1	97975.8	114371	133633	156013	168208	135530	154515
	564	42553.6	155238	43766.4	45405.5	48858.6	52393.8	56310	65149.1	61883.9	72749.6	79904.9	84631.4	91959.3	97956.7	113419	132344	154452	166635	133834	152276
	565	43744.6	153165	44833.7	46201.4	49452.5	53410.7	56757.3	65443.7	62519	73016.7	80181.9	84668.5	91414.5	97951.6	112699	131160	153288	164893	132895	150536
	566	44632.6	151941	45941.6	47042.8	50544.4	54306.6	57438.8	65755.7	63173.3	73539.7	80370.5	84999.9	91278	97814.3	112034	130156	151768	163241	131668	149251
	567	45710.4	150387	46921.8	48127.3	51912.9	55119.5	58203.3	66612	63656.9	73833.8	80830.1	85364.2	91551.2	98128.8	111459	129430	151088	161661	130411	148655
	568	46645.3	149536	48317.5	49440.5	53477.2	56167.9	59151.2	67337	64112	74315.7	81247.2	85689.6	91760.4	98098.8	111093	129250	149907	160492	129886	147831
	569	47976.1	149011	49438.1	50631.6	54899.4	57411.9	60490.2	68090.9	64756.6	74828.8	81950.8	86482.8	91889.3	98113.1	110989	128493	148722	159514	128946	147414
	570	49367.9	148231	50786.9	52108.1	56294.5	58728.6	61742.4	69529.5	65391.9	75491.7	82322.3	87323.7	92858.2	98046.6	110522	127721	147999	158553	128338	146583
	571	50762.3	147595	52127.9	53332.2	57667.1	59654.1	62827.7	70545.2	66028.1	75984.9	83191.6	87968.5	93316.9	98057.8	110428	127327	147626	157890	127428	145802
	572	52347.7	147019	53261.6	55122.1	58848.2	60897.9	64076.3	71495.1	67090.3	77085.2	84141.2	88917.2	93864.6	98090.6	110426	126774	146820	157161	127085	145195
	573	54044.9	146358	54751.3	56845.8	59780.6	62081.2	65374.5	72633.1	68283.2	77871.6	85145.1	89726.7	94664	98690.3	110301	126477	146544	156262	126687	144976
	574	55627.1	146147	56510.9	58302.5	60919.8	63330.9	66477.1	74291.4	69887.1	78932.4	86056.3	90198.6	95629.1	99236.1	110442	126266	145760	155800	125919	143869
	575	57359	145824	58158.3	59592.7	62048.9	64812.7	67113.7	75575.9	71284.1	80012.8	87003.9	90737.2	96387.8	99473.7	110648	126438	145843	155072	124925	142804
	576	58707.5	145555	60065.3	60977.9	63458.1	66046.2	68032.3	76833.5	72444.5	80956.1	87895.3	91506.7	97150.6	99924.6	110737	126567	145992	154230	124037	141722
	577	60409.5	145068	61820.8	62689.8	65155.4	67424.3	69232.8	78559.5	73416.2	82003.3	89348	92174.4	97870	100811	110816	126950	145930	153266	123577	140728
	578	62048.6	144825	63776.9	64144.8	66634.5	69072.2	70493.3	80159.1	74394	83077.9	90640.1	92758.9	98694.9	101501	111155	126891	145322	152708	123114	139731
	579	63681.2	144624	65216.8	65760.8	68267.5	70434.5	71773.4	81541.6	75565.5	83768.9	91713.9	93496.1	99545	102011	111533	126420	145186	151707	122067	138764
	580	65298.3	144089	66949.3	67261.5	69922.1	71749.5	73042.9	82925.1	76759.8	84628.5	92857.7	94391.2	100735	102958	111514	126085	145647	150750	121485	137604
	581	66811.9	143455	68429	68833.2	71707.2	73058.6	74297.2	83954.2	77720.2	85585.8	93901.1	95052.6	101600	103932	111617	126156	145444	150075	120892	136620
	582	68502.4	142470	69752.7	70608.2	73183.1	74434.2	75576.8	85025	79009	86625.9	94730.4	95718.1	102484	104742	111757	126069	145034	148902	120573	135935
	583	70196.5	141346	71210.3	72430.7	74499.9	75890.3	76942.7	86448	80444.8	87289.3	95881.9	96349.4	103182	105254	111529	125385	145142	148184	120085	135203
	584	71689.4	140615	72619.4	73727.6	76085.8	77336	78133.2	88003.6	82011.8	88552.2	96534.2	96843.8	103654	105933	111546	124740	144271	147282	119350	134162
	585	73330.5	139837	74211.3	75191.5	77443	78780.9	79796.7	89223	83094.5	89658.3	97172.6	97380	103952	106720	111570	124537	143987	146316	118603	132455
	586	75115	139187	76129.6	76803.5	79134.7	80048.6	81642.4	90359.8	84130.1	90532.5	98305.5	97877.7	104442	107590	111920	124515	144264	145469	117951	130876
	587	76869.8	138652	78003.8	78383.3	80338.3	81427.8	83269.9	91633.5	84931.9	91863.1	99152.1	98600.8	104884	108097	111944	124433	144338	144680	117489	129218
	588	78731.4	137972	79882.2	79484	81479.8	82728.2	84769.3	93075.7	86123.2	92742.1	99599.1	98798.1	105499	108478	112125	124588	143822	144092	116831	128108
	589	80157.2	136675	81230.8	80941.7	82704.5	84054.4	86179.2	94249.8	87197.3	93020.6	100185	99225.9	105738	108653	112167	124553	143844	143728	116346	127236
	590	81742.9	135595	82798.6	82648.2	84161.9	85173.3	87448.9	94941.9	88414.6	93660.8	101128	99972.2	106408	109125	112191	124554	144226	143361	115479	126703
	591	83496	133912	84513.4	84342	85781.5	86476.3	88409.9	96288.6	89573.7	94398.9	101666	100385	107656	109437	112069	124459	144538	142777	115592	126387
	592	85108.8	132852	85759.6	85698.4	86988.8	87314.3	89341.4	97460.5	90814.6	94602.6	102370	100902	108670	109275	112200	124175	144228	142238	115368	125682
	593	87336.1	131382	87137.7	87415.4	88251.8	88514.6	90434.8	98862	92082.6	95216.7	103320	101318	109372	108992	111884	123087	143693	141715	115065	125123
	594	88800.4	129960	88323	88876.1	89836.1	89617	91249.3	99887.9	93105.2	96465	103722	101539	110103	109485	111440	121955	142620	141401	114525	124576
	595	90450.3	128384	89639.9	90353.2	91205.6	90943.9	92707.2	100735	93827.6	97230.6	104459	101977	110633	109965	111258	121059	141828	140924	113735	123584
	596	91986.2	127996	91081.7	91405.9	92479.5	91902.3	93760.2	101692	94399.8	98250.8	105139	101785	111026	110350	111426	120548	141262	140692	112769	123089
	597	93078.6	127699	92336.5	92523.7	93274.8	93033.9	94583.9	102601	94908.9	98830.5	105128	102244	111415	110257	110776	119920	140443	140025	112277	122469
	598	94232.9	126795	93560.9	93515.4	94660	93932.8	95317.3	103732	95383.6	99266.5	105166	101831	111229	110400	110559	119906	138817	139417	111719	122253
	599	94595.5	125524	94086.1	94263.2	95686.4	95131.2	95952.2	104435	96000.9	99534.3	105707	101729	111035	109806	110754	119676	137516	138099	111310	122025
	600	95092.3	125503	94833.1	95451.4	96859.1	95939.3	96366.5	105061	96596.6	100327	106226	101852	111181	109672	110446	119482	136616	137181	110411	121317
	601	95485.5	124385	95732.4	96334.6	97677.8	96745.9	97341.1	106039	97123.6	101128	106138	101777	111523	109255	110252	119187	136413	135900	110351	120313
	602	96157.4	123877	96395	97354.1	98392.9	97122.5	98067.9	106357	97855.8	100997	105997	102171	111843	108743	110375	118953	135831	134659	110174	118822
	603	96964.5	122928	97226.3	98653.5	99192.7	97643.2	98924.4	107066	98165	101256	105716	102364	111905	108482	110186	118553	135309	133418	110116	117543
	604	97402.7	121739	97345.3	99320.4	100012	97994.4	99268.2	107429	98282.5	101648	105192	102775	112506	108420	109935	117895	135167	131992	109743	116376
	605	98419.4	120934	97799.1	99401.9	100381	98851.8	100242	107761	98671	101849	105081	102885	112650	108228	109756	117187	134875	130669	108754	115097
	606	99290.3	120709	98152.3	99656	100669	99008.6	100748	107931	98428.1	101626	104521	102452	113137	108006	109676	116858	134052	129250	107743	114437
	607	99874.8	119614	98818.1	100050	100867	99499.7	100983	108130	98550.8	101103	103731	102431	113053	107930	109209	116391	133115	128027	107161	113733
	608	100613	118934	99236.8	100310	101898	99795.7	100992	108625	98465.5	100633	103725	101502	112456	107103	108950	115764	132014	126910	106644	113199
	609	100236	118502	99557	100196	102119	100443	100872	108426	98609.5	100294	103819	100607	112322	106143	108829	114965	130841	125828	106116	112880
	610	100073	118795	100121	100142	102508	101101	100635	108560	98652.9	100602	104070	100173	111936	105438	108124	113929	129803	124808	105795	112176
	611	99722.6	117854	100555	100318	102816	101811	100693	108358	98832.3	100799	103777	99704.8	112018	104519	107808	112970	129003	123498	105505	111488
	612	99340.6	117377	100838	100377	102605	101759	100273	108361	99191.2	100354	103794	99524.3	111642	103878	107080	112422	127678	122842	106206	110846
	613	98936.1	116861	100714	100330	102704	101640	100560	108833	99106.2	100467	103773	99123.5	111000	103343	106235	111654	126237	121927	106545	109651
	614	98847.8	116246	99976.2	100149	102268	101153	100607	109034	98819.9	100654	103307	99030.4	110944	102787	105311	110430	125215	121351	106260	109048
	615	98979	115862	99530	99656	102109	100816	100789	108961	98559.8	100725	102873	98735.4	110283	102262	104301	110303	123474	120483	105346	108078
	616	98855.2	115535	98860.4	99541.1	101718	99806.2	100644	108503	97669.9	99422.3	102290	98566.5	109966	102756	103683	110008	121632	119831	104672	107289
	617	98982.5	114689	98693.6	99451	101408	98833.3	100581	108761	97336.1	98951.7	101191	98513.7	109391	102358	103150	109349	119543	118677	103971	106204
	618	99338.1	114559	98164.5	99358.9	101327	97997.6	100384	109034	97041.4	98730.6	100950	98457.8	108649	101772	102131	108649	117522	117749	103302	105241
	619	99072.9	113613	98107.9	99346.1	101377	97645.5	100563	108448	96446.9	98409	100351	98240.6	108049	101492	101816	107485	115973	116716	102211	104725
	620	98882.6	113142	98367.6	98755.6	101531	97241.1	100238	108238	96347.8	98501.7	99840.7	98812.3	107896	100777	101007	106815	114915	115889	101931	104426
	621	98668.8	111947	98586.1	98304.2	101020	96970.4	100024	107962	96206.6	98154.9	99823.2	98900.1	107472	100502	100321	106024	113947	115006	101523	103798
	622	97907.1	110839	98285.2	97738.6	100377	96166.2	99325.9	107948	96627.5	97382.8	99813	98695.9	106373	100332	98756.6	105618	112901	114129	101312	103360
	623	97298.3	109636	98116.6	97421.4	99908.4	95633.7	99361.7	107417	96361.7	96688.3	99438.2	98192.4	105714	99988.5	97863.3	104350	112402	113329	100634	102682
	624	95995.7	108320	97852.8	97066.2	98341.8	95302.3	99384.5	106609	95833.4	95752.8	98479.3	97281.4	104825	99324.6	97263.9	103273	112060	112480	99763.2	102537
	625	95060.4	106888	96824	96602.5	97805.3	94938.3	98755.3	106065	95268.5	94617.7	98247.5	96511.5	103719	99027.9	97171.7	102728	111350	111523	98874.8	101966
	626	94164.3	105893	96444.7	96276.6	96541.6	94161.1	98361.4	105037	94481.2	93418.6	97674.1	95472.8	102609	99215.7	96574.6	101450	110267	110410	98193.4	101497
	627	93723.7	104523	96136.8	96731.8	96059.4	93483.4	97644.4	104835	93729	93085.2	96625.4	94942.2	102207	98246.7	95938.7	100168	109612	109510	97214.4	100703
	628	93284	103159	95171	96481.7	95274.6	93186.9	96903.5	103954	93102.1	93378.6	95674.5	94120	101480	97949.1	94898.3	99486.6	108251	108095	96309.2	100214
	629	92410.6	101654	94822.9	96428.5	95227.4	92817.1	96420	102696	92408.8	92871.9	94987.7	93271.5	100552	97081.8	94183.6	98372.3	106750	107030	95929.6	100026
	630	91659.8	101137	94502.1	95898	95019.7	92203.3	95462.6	101566	91685.1	92862.1	94234.5	92581.2	100319	96149.6	92511.2	97862.9	105840	105893	95542.1	99502.5
	631	91585.9	100012	93709.6	95511.6	94094.7	90738.2	94992.9	101064	90799.5	92742.2	94129.4	91948.1	99292.2	95104.6	90821.6	96915.6	104887	104635	94368.5	98295.8
	632	90730.8	99112.6	92378.5	94722.8	93635	90070.5	94053.5	100204	90114.6	91682	93350.9	91179.2	98152.9	94420.9	89291.2	95927.8	103510	103751	92665.8	97043.7
	633	89792.5	98300.7	91292.9	93890	92929.9	89228.6	93553.2	98686.2	88902.3	90662	92246.8	90287.3	97271.2	93579.2	88238.6	94796.3	102226	102354	90972.9	95890
	634	88636.1	96944.8	89864.3	92707	91371.4	88688.2	93221.3	97316.4	87849	89394.7	91621.5	88935.7	96014.4	92510.4	87325.1	93816	100747	101023	89379.2	95195.3
	635	87685	95433.1	88395.9	91846	90878.6	87795.3	91967.2	96268.2	87099.3	88794.9	91231.4	87981.8	95002.5	91997.9	86497.9	92684.7	99637.3	99647.8	88271.1	93646.2
	636	87095.8	94008.8	87664.4	91161.8	89976.9	87072.7	91054.9	94960	86630.3	88381.8	90141.5	87087.7	93651.1	90671.7	85601.4	91242.8	98389.6	98233.7	87389.8	92632.6
	637	86210.1	92883.2	87179.8	91069.6	89211.4	86341.9	90367.5	93936.5	86101.2	87872.8	89261.2	86716.2	92933.2	89817.1	84765.5	90274	97267.1	97022	86598.9	91948.2
	638	85551.3	91991.3	86306.5	89744.1	88217.4	85804.2	89922	93130	85609	87538.2	87636.1	86326.8	91726.8	88889.6	84191.5	89786.9	95842.6	95875.1	85938.1	91280.7
	639	84713.4	91472.5	86261.2	89171.9	88166.1	85282.2	89157	92219.8	85566.4	86555.2	87007.8	85676.3	91206.7	88028.9	83923.7	88686.5	94544	94916.2	85930.5	90690.8
	640	84234.2	91099.8	86126.2	88661.2	88022.4	84629.6	88712.8	91568.9	85414	86358.6	86294	85025.4	90787.2	86996.3	83699.7	87852.2	94028.7	93940.6	85215.3	90007.3
	641	84031	89828.4	85602.6	88192.1	87433.3	83755.6	88353.4	91476.4	84811.1	86034.8	85845.1	84759.7	89865.3	85584.9	83030.4	87126.4	94216.3	93126	84260.9	88891.1
	642	83548.7	89228.1	84915.1	87946.1	86844.2	84240	87434.8	90525.1	83986.4	84920.1	84908.3	83694.6	88813.7	85286.7	82484	85727.2	93682.7	92268.1	82983.8	88099.3
	643	83212.7	88449.1	84237.6	87239.9	86473.3	83730.3	86380.5	89861.6	83483.3	84022.6	83948.1	83183.8	87514.7	84634.7	81684.3	84798.5	93348.9	91676.5	82276	87518.6
	644	82796.9	86967	83510.1	86662.5	85755.7	83507.8	85269	88902.7	82763.9	83335.9	83286.1	81832.9	86522.7	83784.9	81189.5	83809.3	92708	90787.1	81518	86858.5
	645	82151.2	85412.7	83001.4	86084.3	85346.2	83165.5	83583.3	87705	82465.4	83124	82775.8	80832.2	85748.7	82970.8	80509.2	82473.4	91848.9	90034.7	81731.7	85577.2
	646	81066.3	84212	82217.1	85651.4	84771.4	83038.7	82827.3	86368.8	82571.6	82608.7	81766.5	79636.1	84265.5	82030.4	79687.5	81319.2	90426.6	89236.3	81243.7	84618.9
	647	80179.2	83666.8	81529.2	85400.6	83738.2	82831.3	82556.4	85117.3	81849.7	82812.9	81372.7	78827.8	83328.4	81817.3	79364.5	80253.1	88716.1	88472.9	80616.2	84154.4
	648	79800.3	82996.3	80767.8	84445.8	82695.1	82036.4	81944.2	84105.4	81296.2	82088.3	80566.6	78505.5	82334.4	80977.2	79304.5	79312	87674.1	87484.6	80229.5	82860.7
	649	79358.2	82097	80006.4	83732.2	82646.9	80983	81131.6	83231.6	80781.3	81060.1	79949.2	77855.7	82367.2	80678.7	78905.3	78438.4	86572.3	86810.1	79544.4	81712.2
	650	78851	81306.8	79562.2	83239.4	82222.4	79852.9	80700.9	82261.8	80181.7	80518.1	79568.5	77801.6	81751.6	80064.5	78622.5	78142.2	86014.5	85987.9	78600.6	80972.6
	651	78441	80069	79040.3	82813.1	81508.3	78671.3	80214	81047.6	78812.7	79639.5	78867.6	77630.3	81040.1	79085.6	77721.6	77470	85415.3	85028.7	77771.7	80082.4
	652	77967.4	79497.8	78550.4	82546.9	80828.4	78133.5	79520.2	79748.4	77573.4	78140.2	77812.4	77538.6	80274.5	78649.2	76462.7	76740.9	84899.5	84255.6	76838.3	79733.3
	653	77774.6	78908.4	77924.7	81137.1	80250.6	77114.5	78547.3	79506.2	76516.4	76985.9	76658.4	77422.5	79741.7	77632.1	75744.6	76274.7	84011.5	83224.9	76162.6	78693
	654	77484	78136.6	77244.8	80648.2	79582.7	76457.2	77888.7	78588.5	75520.9	76485.2	75628.2	76600.6	78869.4	76740.8	75479	75712.6	83291	82363.1	75537.4	77841.5
	655	76778.7	77500.2	76788.8	79658.6	78540.8	75648.1	77337.7	77830.1	74970.4	76093.1	75096.6	76654.4	78191.8	75788.3	74893.8	74815.9	82109.2	81842.8	75587.2	77282.4
	656	75660.4	77259	75921.3	79166.4	77639.4	74949.7	77049.2	76662.8	74629.8	75542.5	73732.4	76093.3	77011.2	75722.7	74336	74044.8	81080.5	81094	74996.8	76774.2
	657	75537.8	77046.8	75406.5	78478.7	76686.4	74507.2	76657.3	76013.4	73801.2	75673.8	73750	75413.6	76701.7	75137.2	74272	73410.1	79846.6	80424.4	75216.6	76396.6
	658	75026	76222.8	74752.9	77812.7	75500.2	73607.2	75870.4	75067	73367.3	75171.9	73107.4	74680	75977.9	74209.1	73280.5	72814.7	78177	80094.4	74905.5	75057.5
	659	74218.7	75281.3	74066.8	77016.9	74757.5	73062.7	75147.3	74614	72996.6	74633	72332.7	73724.6	75331	73586.9	72343.3	72805.9	77241.6	79563.7	74135.5	74257.2
	660	73697.9	74739.7	73648.2	76309.2	73989.8	72530.1	74517.3	72981.2	72568.6	74095.2	72191.5	73123.9	74625.7	72878.5	71319.2	72456.2	76166.2	78737.5	73760.3	73756.2
	661	72656.6	73871.5	73308	75582.2	72736.2	71692	73763	71790.7	71852	73300.7	71418	72180.1	73773	72071.5	70883.2	72073.1	74791.6	78054.5	73034.8	73470
	662	71844.8	73013.7	72683.2	74276.8	71905.8	71216	72957.2	70713.2	71128.6	72182.8	71053.6	71574.7	73065.1	71174.3	69814.2	71781.8	74390.2	77591.4	72364.3	72938
	663	71467	72454.8	72132.6	73162.9	71548.3	70553	72091.7	70174.6	70726.2	71491.6	70902.3	70556.9	72558.9	70772.9	69956.2	71471.6	73766.1	76515.9	72121.8	72441.7
	664	70790.2	71624.4	71122.4	72646.6	70884.2	69717.3	71647.8	69937.8	70617.8	70698	71014	70215.9	71424.7	70381.6	69842.4	71296.9	73349.4	75509.5	71430	71755.2
	665	69911.5	70828.6	70381.1	71229.6	70087.5	68767.8	70969.9	69431.6	70425.9	69619.6	70460.1	70053.4	70623.6	69582.1	69653.1	70552.8	72147	75051.4	70990.9	71175.8
	666	69184.6	69979.8	69505.2	70324.8	69294.9	68006.9	70061.9	69008.3	69852.8	68522.4	69415	69375.9	69353.7	69396.6	69844.4	69970.7	70680.5	74118.2	70535.1	70747.1
	667	68852.1	69156.5	69221.5	69246.2	68972.5	67885.2	69441.8	69078.3	69178.7	67866	69332.2	68664.8	68947.1	69158.5	68926.9	69749.4	69206.9	72806	70331.6	69640.3
	668	68033.2	68280.8	68555.3	68591.6	68078.3	67356.8	68623.3	68478.4	68311.1	67240.2	68401.9	68133.9	68014	68266.6	68201.6	68885.9	67661.2	71888	68772.1	68459.7
	669	67527.1	67536.2	67888.6	67877.1	67430.3	67289.7	67805.4	68112.1	67870.8	67150.9	67622.9	67617.6	67455.2	67827.8	67795.8	67668.2	67350.2	71176.7	67635.1	67600
	670	66801.5	66801.5	66801.5	66801.5	66801.5	66801.5	66801.5	66801.5	66801.5	66801.5	66801.5	66801.5	66801.5	66801.5	66801.5	66801.5	66801.5	70212.7	66801.5	66801.5
	671	66138.5	65840.8	66425.4	66196.3	66222.9	66110.8	66066	66224.8	65701.3	66818.3	65866.5	65485.4	66388.3	66084.7	66310	66348.1	66103.5	69150.1	65154.8	66228.4
	672	65866.3	65085.2	65940.6	65451.6	65439.6	65272.4	65523.5	64858.4	64562.4	67032.1	65138.4	64642.3	65652	64886.3	65557.6	64856.9	65733.3	68365.8	64000.6	65372.2
	673	65555.4	64288	65514.1	65405.1	65399.3	64449.9	65510	63946.7	63962.6	66656.5	64710.1	63918.8	65025.1	64390.9	65614.6	64359.8	65462.1	67305.8	63106.3	64818.3
	674	64938.8	63679.5	64456.2	64381.8	64791.6	63548.1	64493.4	63390.7	62813.6	65571.9	64216.8	63447.6	64387.6	63936.1	64892.6	63576.5	64367.7	66541.1	62068.9	64086.8
	675	64061	62723.1	63585.3	63262.6	63937.5	62843.8	63579.5	62899.9	61755	64550.5	63429.3	62978.5	63457.6	62740.8	64138.9	62875.8	62739.1	65846.5	61157.3	63721.2
	676	63199.6	61797.8	62168.5	61846.8	63110.9	61997.4	62597.7	62846.8	60814.5	63269.4	62327.8	62112.7	62052.2	61941	63481.6	62245.5	60794.1	64900.3	60734.8	63150.9
	677	63077.5	61296.5	61222.5	60766.3	62320	62123	61756.3	62375.2	60150.4	62033.1	61825	61520.5	61936.9	61123.4	62265.9	61303.3	59982.7	63864.9	60244	62464.2
	678	62449.4	60578.4	59576.2	59357.7	61095.5	60835	60824.9	62103	58977.1	61010	60273.8	60755.5	61029.6	60051.4	61539.8	59837.1	58705.6	63490	58633.7	61968.3
	679	61818.8	59727.4	58297.5	58269.3	60390.7	60216.2	59763	61713	57744.2	60589.8	58884.6	59987.7	60435.5	59085.2	61019	58071.2	57826.3	62630.6	57981.5	60779.8
	680	60743.3	59140	57167.3	56840.5	59637.3	59618.3	58853.6	61280.2	56569.5	60030.5	58068.5	58692.3	59770.6	57615.9	60165.5	57835	57737.8	61894	57186.5	60550.4
	681	60355.5	58370	56708.4	56273.2	58872	58746.4	58168.2	60786.7	56037.5	59659.1	57592.3	58089.3	59142.1	56533.9	58834.2	56940.2	57287.9	61196	56306.8	59953.2
	682	59568.7	57999	56208.2	55798	58124.4	57882.5	57492.4	59652.6	55487.9	59865.6	56828.5	57394.7	58262.5	55668	57496.9	55717.4	57326.7	60501.3	55223.9	58681
	683	59107.4	58064.9	55779.4	55434.7	58009.4	56540.3	57324.3	58729.8	55293.8	59408.1	56448.1	57124.3	57566.8	55407.2	56818.7	55779.8	57192.2	59747.8	54425.5	57612
	684	58572.2	57650	55617.7	54286.2	57098	55298.4	56015.1	57476.5	55014.8	58866	56415.9	56876.5	56702.2	55062.6	55563.9	55739.2	56736.7	59267.8	54170	56892.3
	685	57534.9	57351.5	55338.4	53842.6	56448.5	54330	55064.1	56793.6	54867.9	58111.7	56414.3	56725.1	56041.5	54113.8	54276	56236.4	55855.1	58908.8	53336.4	56367.8
	686	56747.9	56902.9	54646.4	53107.9	55895.6	53540.1	54315.5	55238.6	54697	57387.9	55348.5	55964.3	55440.9	53290.4	53350.5	56007.9	55192.2	57957.3	53218.1	55604.1
	687	56303.1	56505.2	53975.6	52856	55569	53450.2	53651.8	54118.8	54389.5	56786.2	55029.9	55253	54815.4	52513.3	52814.1	55159.9	55049.3	57072	52489.7	55134.3
	688	55599.5	55474.3	52979.8	51933.2	54756.2	52895.8	52977.2	53492.5	53787.1	56011.3	53572.8	53694.6	53656.6	51805.2	51883.9	54185.3	53798	56793	51552.4	54649.2
	689	54498.9	54771.7	52516.4	51202.5	53930.5	53060.1	51983.8	52602.7	52877.1	55165.3	52821	52482.4	53119.9	50422.1	51500.3	53104.9	52697.5	56184.3	50956	54058.2
	690	53411.9	53528.4	51981	50326.9	52807.1	53316.6	50963	52128.6	51898.2	54209.5	52074.3	51147.9	52327.6	49388.1	50978.3	52217.5	52285.4	55350.7	50355.8	53597.4
	691	52631.8	52380.2	51426.7	49778.3	51493.1	53255	50268.2	52047.8	51212.2	53298.2	51179.2	50567.6	51224.8	48478.2	49916.2	50816.4	51301.3	54717.2	49835.5	52229
	692	51606.7	51711.5	50440	48499	50998.9	52728.2	49149.3	51361.8	49782.1	53137.5	50460.7	49820.9	50539.9	47754.9	49321.9	49525.3	50831	54349.7	49175.3	50738.7
	693	50558.1	51079	50137.5	47370.9	50022.5	51248.5	48410.1	50978.4	48752.1	52350.3	50203.7	49538.6	49438	47869.3	49141.1	48887.1	50485.8	53335.7	48893.7	49940.3
	694	49996.6	50231.2	49275.5	46373.7	48837.2	49649.3	47349.9	50258	48252.3	51434.7	49761.5	49042.3	48642.8	47361.9	48237.2	48244.4	50014	52664	48139	49015.2
	695	49136	50176.6	48728.8	45587.7	48445.4	47922.7	46389	49752.7	47621.1	50582.5	49806.8	49083.9	48314.4	46967.2	47884.7	47806.2	49313.9	51796.9	47491.6	48201.3
	696	48823.9	49448.5	47487.9	44878.1	47752.7	46881	46114.9	48732.5	46953.8	50106.1	49339.2	48842.4	47898.5	46737.6	47635.1	46768.5	48637.9	51162.7	46462.4	47390.6
	697	48388.5	48767	46451.7	44485.9	47508.1	46331.9	45926.9	48223.9	46654.4	49610.6	49280.8	48682.3	47163.2	46666.8	47055.1	45966.5	48715.6	50463.7	45872	47138.9
	698	48243.1	48305.2	45571.5	43752.1	46939.6	46135.3	45208.8	47688.8	45967.3	48777.8	48147.6	47866.2	46576.3	45499.7	45774.1	45405.2	48269.8	50099.3	45022.8	46661.3
	699	47580.7	47546.1	44458.2	43184.5	46105.8	45707.4	44682.6	47056	45081.1	47614.1	47095	47445.7	46499.3	44856.1	44500	44846.7	47756.6	49369.3	44024.7	46335.7
	700	46898	46248.7	43391.8	42868.7	45131	45275.2	44086.7	46450.7	43526.6	46704.2	46060.7	46287.4	45735.1	43381.6	43476.7	43867	46937.9	48802.6	43623.4	44903
	701	46118.9	45421.4	43039.5	42331.3	44601.1	44891.6	43491.7	46274.7	42547.4	46301.7	44925.6	45657.4	44764.5	42529.5	42607.3	43559.1	46125	48148.4	43188.1	44397.3
	702	45512.7	44655.6	42552.7	41514.4	44550.9	44527.6	42490.9	45728.4	41247.4	45945.1	44370.5	44822.4	44282.6	41305.7	42827.1	43218.2	45978.6	47571.6	43265	43722.9
	703	44537.4	44031.1	42713.7	41454.9	44028.9	43677.4	41681.7	44815.9	40208.7	45070	43772.1	43858.2	43081.7	40808	42412.3	42731.4	45740.7	47217.7	42830.6	42985.1
	704	44084.5	43391.1	42203.8	41064.8	43733.7	42721.2	40675.9	44062.4	39987.7	44943.4	42681.9	42720.3	42373.4	40077.8	42275.4	42381.9	44577.3	46269.8	41777.4	41868.5
	705	43427.7	43054.2	41924.4	40660.2	43399.2	41897.9	39911.9	43021.6	39981.2	44853	43165.3	41988.4	41945.3	39924	42071.4	41855.6	43581	45676.9	40977.6	40750.6
	706	42816.3	42706.6	40534.5	40207.3	42802.7	41630.5	39406.9	42211.3	39550.2	44600.1	42838.7	41139.8	41536.6	39505.4	41385.8	41012.6	42546.1	45004.5	39460.6	40229.7
	707	41873.2	42120.3	39957.5	40133.6	42155.8	41506.6	39155.8	41426.6	39282	43873.1	42269.3	40636.4	41227.3	39005.9	40631.7	40736.1	42456.5	44187.8	39346.6	40275.2
	708	41087.5	41884.7	39192.7	39421.9	41764.9	41002.2	38459.3	41094.7	38272.2	42784.2	41468.7	40040.7	40842	38668.9	39813.3	40692.2	42388.6	43406	38448.4	39835.7
	709	40179.4	40962.5	38266.8	38695.6	40773.9	40289.9	38434.6	40279.2	37893.8	41440.6	40605.9	39742.3	40306.4	38831.1	38571.7	40162.9	42156.3	42699.5	38027.6	39447.8
	710	39477.6	40236.1	37388	37862	39859.9	39514.6	38238.9	39874.1	37114.9	40897	40197.5	39297.8	39592	38087.8	37760.9	39381	41570	42250.2	37893.7	38740.6
	711	39126	39664	37337.9	37035.1	40357.4	38889.8	38185.6	39662.2	36877.9	40354.2	39521	38992.1	38763	38094.5	37466.8	39069.1	41713	41831.3	38180.3	39110.5
	712	38714.5	39098.3	36713.9	36323	39901.9	38901.3	37959.9	39468.1	36283.3	39637.5	39152.5	38223.3	38546.7	37392.6	37183.1	38273.4	41525.8	41348	37932.8	38036.6
	713	38302.9	38520.7	36653.1	35956.6	39326	38346.3	37330.2	38607.8	35862.6	39044.4	38394	37720.1	37622.9	36819.8	36786	37765.9	41099.3	40159.8	37356.2	37347.6
	714	37760.7	38169.7	36779.7	35166.1	38862.4	37910.5	36300.4	37882.7	35545.1	38737.3	37305.5	37280.1	37227.7	36521.4	36474.9	37176.4	40132.5	39867.1	36526.9	36533.6
	715	37871.2	38040.6	36393.2	34819.5	38263.5	37387.7	35556.8	37011.9	34770.5	38446.8	37596.4	36898.9	37103.1	36056.9	35582.7	36495.9	39123	39668.2	35604.9	36539.9
	716	37599.4	37751.7	35554.1	34393.8	37053	36463.9	34445.8	37152.2	34287.4	37836.3	37153.6	36798.1	36996.6	35139.7	35096.4	35775.4	38882	39431.9	35158.6	36551.7
	717	37514.6	37467.9	35574.3	34397.9	36073.4	35787.2	33661.9	37191.9	33944	37294.6	36977.7	36261.9	36680.6	34818.3	35019.8	35714.1	38178.6	39134.5	34691.6	36575.7
	718	37161.6	37233	35546.2	33401.1	35633.5	34742	32332.7	36823.3	33267.5	36868.1	36342.1	35784.2	36217.4	34949.9	34891.1	35049.6	37348	38680.3	33480.7	36004
	719	36849	36349.1	34759.4	32809.4	34628.1	33971.5	31558	35847.3	32995.5	36797.5	35509.3	35671.2	35255.6	34462.8	34930.2	34536.2	37298	38087.3	32893.4	35276.2
	720	36867.5	36039.6	34321.2	32427.9	33880.6	33924.2	31533.7	35904.2	32750.7	37041.1	34987.7	35604.8	34809.7	34356.9	35237.3	34769.5	36806.8	37886.6	32761.9	34769.4
	721	36324.1	36187.7	33592.5	32374.8	33798.6	33912.7	31632.4	35843.6	32416.7	37144.2	34217.4	35301.5	34461.9	34044.4	35102.9	34871.4	36762.5	37406.2	32454.5	33903.4
	722	35218.6	35884.4	32381.3	31965.8	32933.2	33804.9	32106.8	35525.5	31920.4	36686.8	33993.9	34748.1	34248.6	33423.2	34822.8	34226.6	36415.8	36916	31741.3	33166.5
	723	34711.1	35784.4	32014.4	31268.4	32635.5	33611.1	32296.2	34723.2	32113.7	35664.7	33812.2	34136.3	33815.4	32902.2	34340.8	33903.9	36116.2	36658.3	31872.8	32673.5
	724	33844.3	35209.8	31312.9	30465.6	31836.9	32676.9	31620.8	33882.8	31669.9	34190.9	33621.9	33850.7	33510.3	32421.9	33181.9	33276.3	35711.5	35904.1	31577.1	32251.3
	725	33840.4	34741.8	30167	29813.8	31110.7	32203.5	31086	32820.8	31052.3	33140.3	33788.6	33377.5	32931.7	31815.4	32246.4	32636.6	35198	35501.3	31289.8	32785.6
	726	33290.9	33159.9	28662.9	28962	30102.9	31286.3	30255.9	32062.6	31037	31799.4	33285.3	32558.3	32113.7	30731.9	31265.4	31477.3	34457.8	35138	31434.3	31783.8
	727	33546.9	32485	28734.3	28144.1	29869.2	30906.5	29666.9	31314.8	30931.5	30920	33081.2	31376.4	31319.4	30221.3	30523.1	30409.5	33620.6	34509.6	30617.5	30986.1
	728	32852.9	32107.8	28470.9	26921	29754.7	30399.2	28489.9	30290.5	29838.8	30475.4	32218.9	30664.7	30321.5	30182.6	29877.9	28751.1	32606.8	33819.1	29807.7	30376.1
	729	32324.3	30822.6	27772.5	26717.4	29172.6	30075.1	27764.3	29828.7	28940.1	30219.8	31867.3	30001.2	29453.3	30018.6	29753	28211.9	32878.6	33449	29383.7	29450.4
	730	31887.4	29874.3	27784.1	26551.4	29418.8	30092.6	27967.8	30200.6	28599.2	30346.1	31243.2	29582.5	29161.3	29795.9	29645.9	28235.9	33095.8	32891.9	29264.7	29069.7
	731	31131.5	29163.8	27419.3	27015.6	29289.6	29379	27992.6	30090	27878.5	30556.4	30401.6	29667.1	29354.9	29487	29600.1	28187.8	33240	32465.2	28818.6	28214.4
	732	30605.8	28614.9	27202.6	27229.4	29459.8	28519.7	28737.9	30036.6	27059.5	30428.7	30201.5	29611	29329.3	29510.4	29458.6	27617.7	33547.6	32145.5	28750.9	28237.9
	733	30015.7	27981.9	27495.8	27256.4	29304.7	27792.3	28254.8	29187.8	26722	29606.3	29919.8	29415.6	29210.9	29868	28885.9	27146.9	33407.5	31850.5	28219.5	28207.2
	734	29479	27529.9	26891.2	27527.3	28550.2	26670.1	27552.2	29154.3	26568.2	29076.1	29862.4	29683.7	28947.8	29673.6	28466.4	27636.8	33139.5	31967.6	27678.4	28498.1
	735	29144.9	27790	26219.3	27261.8	28315.8	26249.7	26693.9	28049.8	26259.9	28494.1	28922.1	28979.3	27985.2	29242.1	28459.3	27367	32087.1	31439.2	26995.5	28325.6
	736	28613.3	26720.9	25124.6	26388.8	27416.1	26102.6	25800.1	27232.3	26080	27567.1	28342.4	28002.1	27500.1	27449.4	27447.9	26834.4	30015.6	30948.5	26477.3	27784.5
	737	28588.3	27413.5	25811.4	25572.9	26597.6	26279.1	25131.8	26968.2	26442	27224.2	28019.2	27494.3	27447.9	27016.1	26537.7	26913.5	29537.4	30789.2	25871.7	27817.5
	738	27774.6	28362.9	25294.8	24776.3	25433	26233.8	24378	26675.6	25617.9	27022.8	27724.6	26791	26819.4	26644.3	25743.5	26571.8	28498.6	30201.6	25586.7	27561.7
	739	27345	28481.1	24099.3	24194.2	25112.7	25871.2	23660.3	26406.2	25021.1	26596.6	26978.5	26152.2	26695.4	25712.9	25364.7	25907.5	27910.9	29430.6	25424.9	26552.3
	740	26816.7	27802.5	23283.1	23497.3	25256.3	25451.6	23199.8	26344.3	24989.4	26158.2	26353	25912.5	25946.8	24091.7	24968.4	25359.8	27897.6	28948.5	25157.4	26120.4
	741	26453.5	27574.7	22167.5	23362.7	25371.4	24750.7	22835.2	26289.1	24464.6	25988.2	25972.6	25933.2	26506.1	23735.8	25011.5	24815.7	27562.5	28005.7	25372.9	25430.3
	742	25649.7	27160.1	21800.3	23223.7	25784.8	24161.9	22833.7	26431.3	24127.7	25747	25758.5	25907.2	26680.6	24090.4	25117.8	24273.1	27284.8	27516.2	25288	24952.6
	743	25309.9	26112.2	21902.7	23317.4	26035.2	23598.6	22433.6	26047.4	23733.2	25345.2	25535.9	25664.8	26496.3	24161.7	25051.9	23789.6	26688.7	27239.4	24892.7	24962.5
	744	25143.3	25842.4	21893.9	23373.7	26205.2	23143.3	22410.1	26275.5	24122.4	25497.5	26013.6	25552.5	26306.6	23754.7	25341.7	24082.7	26407.5	26793.5	25106.4	25167.6
	745	24695.7	25248.3	22330.7	22913.2	25861.9	22544.9	22120.1	25166.1	24131.5	25377.1	25880	24897.7	25520	24253.4	25633	23761.3	25528.3	26770.5	24444.9	25297.9
	746	24707.2	24681.5	22357.1	22375.5	24737.8	22440.5	21596.5	24799.8	24020.2	25632.2	25957.1	24576.1	25300.3	24015.4	24921.2	23840.4	25064	26452.1	23535	25978.8
	747	24848.9	24547.2	23033	22366.4	23964.3	22794.6	21704.2	24803.5	24177.4	25629.6	25909.3	24615.5	24804.7	24827.7	24348.7	23862.6	25408.6	26125.3	23301.6	26408.2
	748	24836.1	25163.8	22381.5	22018.8	22821.1	22581.6	21459.9	24174.7	23487.8	25264.1	25108.9	24080	24111.1	24717	24085.8	23622.5	25236.2	25621.1	22749.3	25950.5
	749	24299.2	25183	21941.9	22117.9	22571.7	22717.5	21033.9	23537.9	22749.1	24577.9	24152.7	24496.4	24382.3	24437	23627.1	23039.5	24831.5	25363.8	22236.4	26174.7
	750	23743	24945.9	21441.1	21803	21464	22002.3	19987.3	23237.6	22074.3	23172.5	23764.9	24579.4	23690.6	23575.8	22896.5	22712.7	24690.9	25227.1	21217	25807.8
	751	23270.3	24929	20115	21170.3	21316.1	21324.9	20033.4	23340.4	20846.7	22546.1	23198.8	24031.5	23517.7	23590.8	22194.5	22468.7	24280.5	25474	21468.8	25140.8
	752	22352.6	24110.5	19159.5	20351.1	21358.4	20554.7	19950.6	23147.3	20419.5	22093.8	23070.1	23643.7	23120.8	23245.9	21682.4	21987.1	24053	25478.9	20853.4	23796.9
	753	21622.1	22711.9	18748.8	19712.7	20993.5	19818.4	19386.7	22673.8	19819	20993.7	22326.4	22715.7	22480	22175.4	20604.2	21369.3	23452.6	25342.3	20267.1	23258.6
	754	20387	21766.8	18358.7	19177.7	21063.5	19117.7	19008.8	22342.6	19826.8	20990.9	22041.6	22068.5	22620.2	21248.3	20232.5	21003.5	22689.1	24944.3	19951.8	22900.3
	755	19569.7	20888	18226.9	18526.3	20398.4	18613.7	18581.7	21406.1	19647.4	20998.1	21933.2	21650.3	22448.6	21139.4	20062.7	20686.3	22558.5	24700.4	19136.4	22173.4
	756	19854	20293.2	18084.3	18164.6	20055.6	18450.3	18173.3	21573.9	18978	21440	21408	20979.5	22316.4	20604.3	19546.9	20541.7	23314.4	24505.5	18523.9	21708
	757	19910.8	20387.4	17799.9	18139.1	20523.8	18774.6	18558.6	21257.6	18721.4	21222.9	21488	20482.6	21829.6	20555.2	19642.5	20279.2	23486.5	24279.9	18810.3	21608
	758	19697.8	20365.1	17545	17915.7	20438.1	18630.6	18495.8	20869.7	18943.3	20810.7	21020	20053.5	21481.7	20179.1	19522.2	20572.7	22992.1	23828	19051	21243.3
	759	19662.9	21026.3	17898.7	18386.8	20401.1	19325.5	18696.4	20510.2	19243	20934.2	21280.6	20340.7	21591.9	20376.9	20043	20520.1	22431.2	23156	19372.3	21928.6
	760	20106.9	20839.2	17552.4	17882.7	20043.5	18688.3	18455.6	20216.2	18856.9	20700.7	21097.6	20463.8	20698.6	20355.8	19689.3	20670.6	22405.8	22766.9	18812.6	21643.7
	761	20324.5	20283	16929.1	17407	19951.3	18213.7	18746	19780.6	18589.9	20579	21086	19374.9	19402.8	20527.3	19139.3	20313.9	22346.6	22396.3	19150.4	21301
	762	20178	19897.3	16514.8	16893.6	20033.9	18140.9	18269.9	19176.9	19003	20147.6	21207.1	19376.5	19183.6	20556.4	19165.3	19905.2	22182.3	22377.5	18841	20800.5
	763	20201.7	19945.7	16192.4	16579.4	19595.3	18377.7	17665.5	19236.1	19486.7	19507.3	20867.9	18920.7	18745.9	20408.8	18770.3	19433.3	21527.4	22250.6	18376.6	20324
	764	19369.9	19845.1	15963.9	16707.6	19496.8	18337.8	16960.3	19531.1	19187.3	19617.9	20640.1	19320.4	19421.7	19984.3	18866.6	19350.9	21041.8	21912.8	18305.1	20329.1
	765	19364.1	19448.9	15778	16381.7	18415.4	18071.1	16796.1	19512.8	18209.9	19305.3	20212.7	19166.2	19858.3	19634.9	18869.4	19529.4	21240	21641.5	17518	19630.9
	766	19169.2	19363	15883.7	16543.7	17699.6	17365.2	15969	19612.7	17374.9	18978.6	20029.5	18385.8	19605	19224.4	18742.4	19606.1	21122.8	21313.3	17634	19808.8
	767	18277.8	19906.1	15705.2	16407.4	17058.4	16769.6	15622.8	19050.6	16892.6	18806.8	19549.9	18222.9	18587.3	18812.2	18943.2	19417.8	20760.6	21479.8	18102.2	19322.4
	768	17750.6	19937.8	15857.2	16474	16892.1	16882.3	15290.6	19441.4	17186.6	18718.9	19124.7	18130	18844.8	18574.2	19107	19668.6	20002.1	21134.4	18246.1	19340.6
	769	17098.6	20150.9	15641.6	16201.6	16213.6	16892.2	14969.6	18514.5	17086.4	18933.9	18274.9	17948.9	17815.2	18442.1	18971.5	18725	18667.5	20996.8	17716	18434.6
	770	17390.3	19833.4	15676.8	15186.7	16180.4	16422.2	14415	18297.4	17150	19176.1	17767.1	18007	18315.5	18511.4	17983.2	18847	18666.5	20722.4	17522	18446.8
	771	17425	20327	15625.4	15041	16741.1	16437.7	14293.8	17580.2	17414.2	18588.9	18028.9	17686.6	18461.1	18620.9	17781.6	19056.1	18239.5	21003.3	17742.6	17983.7
	772	18199.8	21219.2	16020.9	15104.7	17134.6	17313.6	15279.7	17876	17853	17977.5	18222	18895	19722	19460.1	18023.1	19608.5	18784.7	20831.5	18303.3	18565.2
	773	18417.8	21618.6	15851.1	14726.6	17560.9	17675.3	15569.6	18074.4	17861.3	17801.7	18185.6	19886.9	19810.4	20036.2	17630.2	20020.6	18918.3	20862.3	18450.9	18463.3
	774	17748.6	20912.1	15569	14787.8	17777.3	17548.4	15669.6	17804.2	17076.9	17181.6	18023.8	20268.6	20179.3	20146.7	17465.7	20485.9	18984	20781.5	18430.9	18471.8
	775	17662.1	19909	14827	14516	16998.6	16849.6	16129	17681.8	15946.6	16476.6	17725.1	19495.3	19518.5	19982.7	16786.6	20631	18560.2	20767.4	17917.4	18339.8
	776	16820.7	18961.1	14623.2	14884.4	16609.2	16442.4	15948.6	17399.4	15763.8	16653.1	17728.1	18821.9	18598.4	19884.2	16628.7	20254.7	18202.1	20549.9	18558.8	18611.9
	777	15713.3	18709.6	14074.3	14895.4	15479.1	15698.2	15993.9	16727.7	15553.4	16495	17030.2	17647	17567.4	18960.7	16162.4	19619.7	18360.5	20344.4	17890.8	17765.1
	778	15348.9	18283.4	13750.7	15033.8	14971.1	15812.2	15473.5	16996	15526.3	16476.4	16854.2	16378.7	17590	17959.7	16062.9	19027.3	17417.8	19776.5	17372.1	17669.8
	779	14350.9	16698.6	12926	14010.9	13654.5	14717.1	14516.4	15500.5	14777.9	16165.5	15376.9	15036	16016.8	16490.9	14408.3	16945	16064.4	19388.8	16294.1	16263.7
	780	14468.4	16958.9	13398.2	13178.1	13073.3	14328.7	13883.6	15605.3	15141.5	16172.3	14889.6	14498.6	16075.2	16073.9	13889.2	17257.5	16347.7	18889.6	16221.5	16406.7
	781	14356.3	17016.7	13603.7	13401.9	13081.4	14304.9	13896.8	15721.8	15170.5	15732.1	14914.7	14430.2	16069.7	15432.7	14410.1	16795.1	16773.3	18798.7	15404.8	16264.2
	782	13956.2	16568.1	13744.1	12576.2	12362.5	14321.2	14234.5	15491.9	14541.8	15440.3	13917.6	14789.3	16463.8	15737.8	14154.8	16498.9	17818.2	18245.8	14732.8	15766
	783	12893.1	15463.7	13187	11785.8	12387	14149.7	13189.5	14375.8	13939.8	14983.4	13321.4	15218.4	16058.3	15505.5	13989.3	15823.8	18049.5	17723.5	13813	15287.5
	784	12725	15327.5	12939.7	11781.1	13053.7	14486.5	13414.8	14236.1	13745.8	15350.1	13474.4	15480.1	16211.6	15922.1	14230.1	15586.3	18822.1	17216.1	13265	15592.5
	785	12972.7	14774	12585.8	11842.7	12878.1	14217.8	12920.6	14546.3	12725.9	15262.7	12890.2	15641.2	15539.3	15435.7	14027.2	14950	17877.2	17384.8	14313.5	16585.3
	786	13158.4	15156.9	13126	12663.2	13690.4	13972.1	13392.5	14534	13167.8	16283.8	13719.6	15712.1	15570.6	15818.4	14278.7	15646.6	17228.6	17417.1	15582.6	17555.7
	787	12802.9	16105.8	12446.3	12120.9	13609.7	13227	13047.5	13846	12773.6	15854.7	14284.6	14709.6	15688.1	15162.8	14644.7	15212.5	16446.4	17494.7	15296	17199.9
	788	12762.4	17038.4	12419.3	12265.2	14217.1	14075.9	12330.7	14407.4	12846	15446.5	15133.7	13763.8	16000.6	14716.6	15682.5	15266.6	15355.2	17560.1	15607.1	17421.2
	789	12832.5	17108.6	12262.4	12056.5	14704	13869.6	12441.9	14135.2	13256.3	15097.9	15302.7	13495.2	15590.4	15087.1	15955.7	14588.9	15040.6	17641.1	15339.6	17586.8
	790	12698.8	17875.6	12562.4	11767	14224.3	13902.1	11995.1	15205.9	13803.7	14874.1	15353.5	13905.2	14831.7	15279.9	16347.7	15437.4	15240.1	17649	15361.6	17239.1
	791	12864.3	18131.2	12545.8	11881.5	14396.8	13963.2	11748.8	16260.6	14276.8	14695.2	15727.7	13940.8	15646.1	15488.6	16414	15601	15608.4	18255.8	14646.1	17032.6
	792	12122.9	17737.2	11745.9	11003.5	14010.2	13767.8	12000.9	15697.5	13901.1	14338.3	15216.7	13767	15465.9	15481.7	15787.5	15454.9	15639.4	18099.3	13474.3	15591.3
	793	11880.1	17229.2	11264.2	10938.5	13419.5	14176.9	12681.7	15442.7	13894.7	13787	15090	14688.7	15452.6	15243	15824.5	15479.4	16586.2	18298.9	12852.1	15510.7
	794	12270.4	17351.2	11918.6	10837.7	13554.5	13992.9	13615	15818.6	14009.8	14377.9	14581.7	15261.6	16183.2	14826.3	14882.5	15389.4	17243.5	18136.5	12975.6	16389.6
	795	12309.8	16438.9	11536	10765.5	12394.3	12735.5	13590	15941.6	13448.9	14070.9	13512.5	14577.9	16338.9	14470.5	14229.6	15480.5	15713.1	18095.8	14461.4	16954.5
	796	12028.3	16075.7	11949.9	11069.7	12169.9	11935.5	14008.4	15422.1	13567.5	14510.2	14132	14363.8	16646.3	14664.5	13502.1	16294.4	15527.9	18320.4	15063.3	17606.4
	797	11137.4	15332.2	11416.3	10229.7	11923	11073	13611.7	13796.2	12260.2	13823.3	13008.8	13627.7	16424.4	13642.2	12427.1	15369.4	14861	17913.4	14778.5	16011.9
	798	11243	15078.8	11469.8	11017.8	11714.5	11217.4	13331.7	13726.2	12473.2	13391.7	12514.5	12932.2	15944.5	13562.7	13292.2	14906.5	15442.7	17634.9	15271.1	15931
	799	11320.3	15216.2	11012.8	11257.2	11639.3	10728.7	13062.6	13448.3	12637.2	12664.1	11781	13511.4	15836.6	14691.7	14000	14262.2	16171.1	17675.7	14986.5	15782.5
	800	10945.2	14757.2	9817.89	10893.9	11013.5	10342.3	11285.3	12451.9	11623.9	11801.9	10812.9	13587	15177.5	13765.6	13847.3	13355	15419	17087.1	14006.7	14792.1
	801	11277.8	14274.9	9402.32	10675.6	12269.7	11180.4	10698.2	12306.1	11436.3	11903.6	10780.5	13729.6	15207.2	13978.7	13990.6	13714	15223.6	16687.7	13566.9	14518.9
	802	11469.1	13819.8	8712.52	10286	12059.4	11908.3	11031.7	12414	11232	11760.6	10379.5	13813.3	14100.4	13216.5	14265.8	13610.7	15197.9	16308.6	13301.4	14105.5
	803	11931.7	13294.1	8833.76	9439.65	12255.2	12723.8	11146.2	12785.2	10731.4	12016.9	10524.7	14410.9	14502.6	13020.7	14113.6	13729.5	16022.9	15974.7	13502.4	14728.3
	804	11875.1	13295.6	9641.06	9358.66	12698.5	12679.3	11191.2	13376	11600	12892.2	11443.8	14065.8	15637.2	13020.5	13838.6	13670.9	15830	15374.8	13430.7	15087.7
	805	11953.2	14208.2	9864.92	8909.54	12963.9	12639.1	12056.9	14474.3	12116.8	13738.5	12777.1	13296.2	16588	13766.7	13885.3	14617.3	15823.5	15107.7	13781.6	16832.6
	806	11129.2	14229.3	10525.7	9204.69	13311.7	12840.4	11921.5	13830.6	12419.3	14072.3	13852.2	13793.2	16364.6	14142.8	13290.7	14934.2	15346.3	14523.2	13984.2	17570.7
	807	10361.7	14841.8	11320.3	8842.4	13248.8	11910	11577.7	12976.8	12229.2	14150.2	13653.2	13357.2	15881.6	14135.5	12344.4	14461.5	14453.1	14735.4	13813.2	16716.1
	808	10680.5	15397.4	11253.3	9407.27	12836.7	11882	11711.7	13596.6	12480.8	14495.5	14218	13495.5	15631.5	14951.5	13107.8	14019.5	15234	15018	13977.8	16479.4
	809	9289.07	15753.5	10297.9	8463.33	11751.4	10496.9	10202.6	12429.5	11588	12429.3	13064.7	12758.7	15132.3	14767.9	12116.7	13556.2	13820.9	14762.7	12999.3	15130.3
	810	8579.06	15344.1	9347.43	8444.58	11030.2	10024.8	9682.97	11585.1	10728.3	11569.2	12662.4	12343.7	14651.1	13279.8	11243.7	13323.9	11628.8	14604	12026.8	14851.6
	811	8208.5	15048.3	8170.35	8304.78	10857.1	10333.2	9718.31	11251.5	10394.9	11226.6	12090.4	11226.1	13731.7	12782.3	10713.4	13776.7	11681.2	14719.9	11994.9	13760.8
	812	8134.17	14753	7788.84	8460.55	9449.28	10578.7	10684.1	11985.3	10790.6	10946.9	12303.5	11753.8	12965.4	12150.3	10437	14027.2	12070.1	14550.7	12795.2	14436.2
	813	8720.77	13632.3	7603	8356.45	9732.17	10521.6	10485.4	11703.8	10568.2	11521.5	13188.2	12417.2	14247.5	12211.8	10047.8	12805.8	13090.7	14607.4	13317	15003.8
	814	8723	13686.6	7314.25	9374.12	9591.81	10294.1	10894.1	12024.5	11127.7	11666.5	13635.1	13511.3	14356.8	12810.3	10850.7	13149.1	14171.5	14487	13280.2	14499.5
	815	9077.96	13057.2	6742.03	8708.82	9520.72	10089.7	10968.4	11577.2	10985.9	12029.1	13315.6	13408.9	14043.5	11960.7	11430.7	12392.4	15510.2	14965.7	13456.2	15364.8
	816	9413.74	12647	7220.44	8929.58	9962.38	9974.63	10568.4	10709.8	10843.7	12538.2	14121.6	13583	13875.5	12672.9	12564.6	12276.9	16875.5	15460.5	12923.3	15148.1
	817	10722	14176.8	7667.51	8772.37	10487.7	9699.84	10223.1	11070.1	10634	13847.1	13741	13785.9	13974.4	12790.9	13613	12769.6	18100	15752.8	13320.3	15189.4
	818	11240	14856.4	7982.35	9449.37	11109	10454.5	10478	11001.7	11154.3	14119.6	13576.7	14721.3	14205.9	13243.6	15297	13121.7	19557.4	16932.8	13597.2	15259
	819	10395.9	14892.9	8097.04	8048.35	10405.6	10436.2	10044.6	10431.7	10755.8	13267.9	12053.2	13112.9	13233.7	12713	15123.2	12887.5	18856.1	17549.5	12724	14744
	820	9774.79	15469	9163.2	8325.99	10445.2	11025.3	10944.3	10913.1	10484.3	13622.6	11422.1	12604.9	13254.4	13146.3	15098.3	13388.8	17287.8	18071.7	12546.7	15308.5
	821	9274.23	16024.2	9321.27	8546.46	10105	11792.3	11951.1	11581.8	10737.4	13507.4	11618.1	11496	12697.3	13926.8	14652.1	14230	17103.5	17561.9	13021.1	15903.9
	822	9023.09	16691.1	10033.7	9197.87	9680.37	12518.9	13133.9	12010.1	12071.5	14046.6	12613	12458.5	13056.9	14292.7	15619.4	14953.5	17187.8	18101.7	14073.1	17065.6
	823	9145.23	16970.1	10260.4	9691.48	10392	13130.7	12789.9	12028.4	13198.9	14617.6	13820.5	14174.4	14682.7	15553.2	15733.5	15174.1	17191.8	18096	15213.3	16963.3
	824	9427.14	18108	10177.1	10338.5	10440.7	13077.8	13358.9	12790.8	12974.9	14389.1	13565.6	16092.7	16616.4	16584.4	16103.4	16457.9	17066.6	17374.6	15909.7	16699.2
	825	9875.17	16869.3	9691.75	10091.3	9818.58	12422.8	11845.2	11621.5	12532.3	13891.3	13043.2	14869.2	16312.1	16146.5	15933.2	16507.1	16042.6	18190.8	15573.3	15864.2
	826	9886.78	16547.2	9787.1	9559.86	9774.36	10163.6	11701.6	10774.1	10791.8	13304.1	13893.7	14528.3	15738.4	15972.1	13645.4	15964.4	16115.9	17636.7	15179.4	15085.3
	827	11597.7	17252.8	9225.69	9394.37	9685.28	9392.52	11673	11087.7	9922.12	14143.4	13428.8	14548.3	15167.5	15009.5	14202.5	17005.4	16296.2	17378.4	16884.9	15820.4
	828	10489.5	16296.3	8755.67	8906.97	8404.66	9553.29	11502.6	10851.6	10123.2	12486.2	14022	13381.3	14860	14026.6	13968.6	17000	16149.4	17464.2	16445.9	16013.3
	829	10621.7	16712.8	7967.98	7750.43	9001.29	10255.1	11754.7	11731.7	9950.66	12506.6	15170.1	11902.5	14620.8	14936.6	13341.2	17273.1	17889.2	17775.6	16302.4	16991.2
	830	10767.1	17316.1	8325.24	8575.91	10378.5	10561.7	12512.7	12218.8	10468.8	12339.7	16090.3	13546.9	15616.3	18125.5	13928.2	17242.7	18208.9	19136	18123.6	17327.7
	831	9643.41	16581.3	8241.85	8437.98	9777.15	11045.4	12462.4	11315	11016.9	11252.1	15992.6	13127.6	13382.6	17052.3	12620.4	16956.5	17506.5	19128.2	17626.1	17132.5
	832	9494.73	18216.4	8227.93	8913.3	10922.5	12396.4	12876.1	11769.5	12276.4	11001.4	15837.2	13471	13652.5	17599.4	15008.3	16894.5	20121.7	19937.5	19304.6	16831.6
	833	9378.31	20800.8	9621.05	8671.31	11254.7	13180	12840.2	12434.5	12316.9	11706.7	15948.8	15542.6	14374.6	17451	16294.8	18388.5	21088.4	21050.5	20253.1	15727.3
	834	9996.86	22446.6	10543	8842.48	10967.7	12702.4	12615.3	12785.2	11787.1	12235.9	15220.7	16999	15864.8	17112.9	16853	18550.1	19656.7	21348.1	19783.7	15459.1
	835	10421.5	23211.6	11808.8	9973.55	12321.6	13116.3	13063.5	13617.9	14044.3	13879.9	16130.4	19313.7	16597.5	19229.9	18250.1	20745.3	21440.1	21661.4	21400.5	17686.2
	836	8572.6	23634.1	12608.2	7677.03	11445.9	11767.3	13575.5	13444.9	13618.3	13509.5	14721.4	20565.3	15733.1	18163.5	17283.5	19658.9	21986.9	22301.1	20169.8	19484.1
	837	8825.69	25660.4	13092	7771.81	9493.45	12370	13602.7	15887.2	13950	16367.2	16388.9	22686.6	17363.3	18175.4	19575.8	23575	23055.1	23945.7	21780.7	22759.1
	838	6869.81	25369.7	11670.7	7587.22	7536.1	12352	12736.9	16231	13559.2	15914.7	16418.3	21220.2	19470.8	17858.8	21516.9	23375.7	22105.4	27547.7	22304	23513.6
	839	9148.82	27134.8	11793.1	8243.59	9266.4	14180.6	13002.4	17721.8	13593.7	17335.8	17898.6	22304	23212.3	19155.5	23874.2	25536	23355.7	28679.9	22986.5	27459.4
	840	10282	29532.2	13104.4	10927.3	11487.2	15482.1	13551.3	19140.5	13523.6	18534.8	17617.8	24407.7	25886.1	23790.6	28024.3	26996	24102.4	29480.3	26885.4	27632.5
	841	9197.68	29935.2	11464.6	9856.01	11397.4	15578.9	13815.8	18801.7	12358	16763.2	16145.9	21908.1	27020.1	21491.4	27733.2	25317.1	22419.7	30658.5	29165	27911
	842	12344.1	32572.4	11558.5	12088.6	14287.5	17400.1	16840.7	21275.5	14383.5	18351.2	16929.7	22864.7	25705.1	21792.5	30925.6	26015.5	24738.1	31805.9	31665.7	28494.9
	843	16263.3	39038.2	13043.2	11548.6	15287.7	17917.4	21218.1	21678.3	16889.8	20803.4	21680	23195.7	26046.7	23470.6	31625.5	29959.6	26641.2	32922.7	34016.2	29783.2
	844	15408.4	38153.5	13685.1	11806.3	17398.3	17480	20310.3	21325.7	17842.3	22361.5	22719.7	23405	25368.1	24291.6	29309.8	27116.8	28109.2	34008.8	34843.9	29929.6
	845	14963.7	41458	14972.6	13736.2	20195.5	17662.4	21722.7	23179.3	20284.8	23573.8	26513.7	25304.5	23030.6	25320.8	26572	28222.1	32726.7	35064.1	34818.3	32445.6
	846	15494.2	43161.6	15485.5	15420.5	21525.1	18658.1	22821	24167	22703.2	25122.2	27765.8	26782.5	24825.9	26858.1	28531.4	29591.2	35436.2	36088.8	36657.8	34125.8
	847	15707.1	44477.7	15789	17263.9	22152.9	19747.4	23430.7	24973	24998.6	26551.7	28346.9	28273.3	27472.5	28275.5	31446.2	31135.6	37919.2	37082.8	38372.7	35689.6
	848	15602.2	45406.3	15883.3	19266.2	22079	20930.4	23551.8	25597.1	27171	27862.4	28257	29777	30970.4	29573.2	35316.6	32855.5	40175.9	38046	39962.8	37137.3
	849	15179.5	45947.4	15768.2	21427.5	21303.5	22207	23184.1	26039.3	29220.3	29054.3	27496	31293.5	35319.5	30751.1	40142.4	34750.8	42206.2	38978.6	41428.2	38468.6
	850	14439.2	46100.9	15443.8	23747.8	19826.2	23577.4	22327.9	26299.8	31146.6	30127.3	26064	32822.9	40519.9	31809.1	45923.6	36821.4	44010.1	39880.4	42769	39683.6

## Sheet: Figure 6a
panel a)																	panel b)
	main graph												inset
	c[PFOA]	/M	0	3.11526e-07	6.21118e-07	9.28793e-07	1.23457e-06	1.53846e-06	1.84049e-06	2.14067e-06	2.43902e-06
		λ	IF	IF	IF	IF	IF	IF	IF	IF	IF		c[PFOA]	ΔS/S0	(± {ΔS/S0})		#	species	c	response
		/nm	/arb.u.	/arb.u.	/arb.u.	/arb.u.	/arb.u.	/arb.u.	/arb.u.	/arb.u.	/arb.u.		/M						/M	%
		500	1389.82	1366.74	1537.82	1569.32	1591.02	1473.26	1562.12	1658.28	1542.89		0	0	0.0257924		1	PFOA	3e-06	100
		501	1292.4	1403.49	1335.76	1338.5	1589.18	1701.21	1608.65	1551.7	1435.65		3.11526e-07	0.09646	0.0282803		2	PFOA-Na	3e-06	91.3526
		502	1334.41	1565.17	1432.27	1598.45	1704.4	1760.38	2023.35	1592.67	1761.25		6.21118e-07	0.24373	0.0320787		3	PFOS	3e-06	74.1161
		503	1212.63	1411.05	1487.56	1456.29	1699.8	1561.1	1714.43	1855.3	1762.4		9.28793e-07	0.35689	0.0333325		4	SDBS	3e-06	50.9724
		504	1355.05	1398.32	1460.33	1694.9	1792.03	1992.69	1877.88	1953.39	2056.24		1.23457e-06	0.46567	0.0360048		5	SDS	3e-06	38.6549
		505	1711.98	1817.6	1935.12	1998.19	2213.28	1892	2045.27	2375.6	2446.85		1.53846e-06	0.55282	0.0381456		6	AcOH	0.0002	17.6164
		506	1472.66	1713.82	1941.09	2270.83	2097.42	2363.99	2377.29	2686.34	2409.11		1.84049e-06	0.59845	0.0382983		7	OA	0.0001	12.074
		507	2064.13	2015.73	2452.45	2302.14	2878.59	2448.47	2920.41	2873.47	3070.54		2.14067e-06	0.61904	0.0387916		8	AMOX	3e-06	8.71083
		508	2150.82	2467.99	2791.06	3081.84	3246.91	3259.29	3641.67	3541.3	3630.21		2.43902e-06	0.64448	0.0394012		9	ENOX	3e-06	3.82803
		509	2469.59	2853.8	3237.69	3467.24	3644.83	3740.02	4029.73	4199.46	4227.34						10	OA	3e-06	2.528
		510	3038.35	3222.35	3873.29	4046.04	4654.79	4495.77	4945.09	4858.69	4982.48
		511	3439.44	4126.29	4599.24	4805.84	5204.48	5491.1	5770.96	5792.15	5957.88
		512	4023.3	4581.63	5045.83	5879.07	6380.77	6609.46	6923.4	6803.01	7365.61
		513	4915.75	5356.62	6652.16	7235.32	7358.95	8295.75	8508.25	8389.24	8376.67
		514	5821.95	6979.79	7691.66	8694.77	9521.62	9740.65	10124.5	10367.7	10357.4
		515	7076.09	8129.92	9573.89	10889.1	12172.7	12185.2	13157.1	12339.7	12773.4
		516	8175.13	10165.9	10624	13007.6	13569.1	14466.3	15557.4	15578.4	15168.8
		517	10281	11894.8	13710.9	16005.8	17128.5	17633.7	18236	19162.1	19205.4
		518	11925.3	13957.4	16324	18671.1	20637	21533.5	22523	23238.6	22188.7
		519	14603.7	17675.2	19691.3	23369.6	24975.9	25806.6	27511.6	27915.2	26482.2
		520	18303.2	20900.4	23606.8	27767.8	29907.5	31082.3	33074.9	33339.7	32333.7
		521	20580.8	24087.2	28062.3	32829.5	35540.4	37055.1	38637.2	39226.6	38569.6
		522	24421.9	28246.5	33034.1	38955.6	41838.3	44821.7	46209.6	46897	46155.5
		523	29084.8	33315.3	38859.1	45523	49884.4	51107.9	55261.3	55207.3	56225.1
		524	34123.2	40222.7	45719.3	52130.1	58636.6	61082.8	63821.5	64481.6	64824.9
		525	39313.2	46987.5	53755.9	62375.6	67700.8	71805.1	74711.3	76167.2	76776.9
		526	44439.3	54059.3	60495.5	71773.5	78306.6	82217.4	86951.8	86976.2	87305.9
		527	50728.7	59910.6	70549.4	81269.8	88304.8	93186.4	98270.9	99408.9	101184
		528	57102.9	68881.1	79939	92678.3	100768	105931	112169	113023	115013
		529	62795.2	76837.2	89420.3	103863	113155	119962	125958	127573	129450
		530	70156.1	84975	98038.1	114723	127403	135588	140593	143275	143733
		531	76515	93408.2	107875	126780	140911	148521	154587	158669	158332
		532	83452.7	102322	118320	140962	153734	164451	168706	172743	173541
		533	89608.1	111111	128471	150753	168063	178367	184981	188138	190176
		534	96224.6	118924	138503	163053	180755	192044	200590	202993	201875
		535	103267	125022	147784	173804	189593	206333	213433	216779	215153
		536	104834	131459	156765	180404	203147	217318	225535	228008	227014
		537	109602	138109	161578	188476	209848	226103	236495	238542	238337
		538	113414	143088	164957	196850	217865	236873	245776	251918	247067
		539	113764	143471	171159	200197	220489	244638	251518	257812	253104
		540	116400	148201	172141	204692	227925	248672	256736	260119	261973
		541	115265	147610	177426	207587	229286	252949	261351	264906	264189
		542	116063	149418	175034	206867	228436	252964	261838	267304	267296
		543	115509	146764	174554	207521	229392	250354	261513	270357	267392
		544	112823	143199	174411	203075	226003	249567	257601	266711	266501
		545	112459	142445	174318	200859	224333	244210	255352	263272	262170
		546	110455	138418	169330	198927	218388	241755	252761	260001	258072
		547	109448	139106	165551	197451	216488	236553	247763	258845	253975
		548	107441	134194	162663	189970	210418	233804	242025	252623	249311
		549	104859	131148	159530	185314	205752	227251	235579	250003	247873
		550	102985	129659	155362	180721	201126	219903	231828	241987	238400
		551	100592	125209	153189	176727	196903	216243	223211	235782	233612
		552	98622.2	123827	149443	174438	191489	211752	220720	228537	229501
		553	97093	119056	144947	169268	185924	205431	214451	225517	225406
		554	95415.4	116822	142590	163489	180611	201265	208679	218440	220014
		555	92284.3	115446	140537	161609	175953	195481	203032	215539	213133
		556	90657.1	113869	139026	158685	174277	191344	199696	208402	208895
		557	90768.9	109226	133299	153023	168912	186757	194276	203269	207483
		558	90356.2	109081	134583	151491	166826	184198	191228	201306	203904
		559	88940.6	108448	129008	148690	163898	183227	187172	195735	199877
		560	90355	106380	130106	146611	161473	178820	186423	194792	195519
		561	92128.1	107352	128819	147923	158567	176180	181631	188643	193739
		562	89738.9	104467	128263	143649	159533	173500	179610	187871	191307
		563	90739.5	103772	126391	141287	155330	171255	177446	183658	187566
		564	90497.5	104560	126139	140423	154064	169889	172422	183512	184450
		565	89944.6	103440	125556	140667	153130	167795	173601	179657	187248
		566	89761.3	103676	125499	141084	152209	167904	173708	178778	184001
		567	93118.5	106808	126545	140345	150772	167126	170390	177918	181903
		568	94305.4	104140	125466	139919	151422	165767	171465	176486	181148
		569	93545.1	103710	128082	139532	150795	166912	169466	176304	180115
		570	95332.2	106614	126443	139492	150705	163774	168479	175161	178912
		571	94720.1	107582	127736	139975	151140	165015	166048	174872	177909
		572	96500.5	109185	126981	139185	148726	166664	167399	172326	175506
		573	98702.5	108055	128859	140318	149626	165008	167401	172681	176800
		574	98330.6	110035	128851	139990	149096	164085	166102	170120	175607
		575	100951	111186	128723	141926	148582	166664	167162	170822	176059
		576	101884	112639	128066	140808	148380	164677	164357	172555	175179
		577	103189	113728	129432	141445	150546	165022	166381	171838	176786
		578	103945	115357	130633	144007	148132	164062	163582	168759	174321
		579	106569	115655	128599	141508	150251	162413	167298	169086	171677
		580	106814	113507	133747	139456	151559	163439	165339	169350	168662
		581	109706	118830	133716	143649	150675	164652	163336	168618	167987
		582	110495	116256	133027	142597	149484	163098	163485	165337	169190
		583	110935	118762	131659	142511	148972	162234	162762	167703	170466
		584	111227	121907	134514	143827	149407	164681	162556	166689	171015
		585	112976	122708	134246	143853	152309	162134	163233	163264	167475
		586	115631	121988	134738	145166	152023	159726	163916	165810	168558
		587	115758	121762	133173	145135	150601	162028	162502	164175	165732
		588	114595	122791	133518	144004	149761	160379	161517	164319	166745
		589	119263	123450	134873	142843	151741	160602	160792	163921	163613
		590	119641	127108	134673	144430	152269	159976	162849	162148	164004
		591	121935	125386	134830	145399	150761	161068	159988	160664	163393
		592	121536	127097	134963	144901	150769	157964	157889	158298	161475
		593	120990	126915	135967	144704	151323	159472	158463	158068	158846
		594	124939	126703	133933	142087	150160	160329	158249	157249	158685
		595	123166	127251	136436	144687	150857	157083	156959	156317	157622
		596	122973	127237	134866	145956	152627	155735	160077	155240	158524
		597	127214	128176	135232	144370	151485	156580	154484	153792	160029
		598	125535	127754	135650	142579	147752	154946	151264	153732	157389
		599	128541	126284	133587	144127	147574	153640	153955	155701	159417
		600	128423	128421	136259	142505	146179	153183	152523	150086	156794
		601	126322	127507	135616	143559	146890	155133	150294	155716	156016
		602	130128	129912	137016	142835	148985	155932	150485	150268	155265
		603	129422	128529	137253	141659	148119	151569	152880	149167	152724
		604	129435	130583	135541	138754	146109	152054	151891	149037	151753
		605	131765	129996	135969	139824	145129	152700	146367	152621	152620
		606	129393	127638	138148	139888	145352	150300	148447	145754	150526
		607	131669	128757	135890	139807	143562	148785	146702	146543	149671
		608	129507	130211	136000	140259	143161	150870	146469	145963	151692
		609	132583	129247	133549	136813	142796	146734	143555	141856	148144
		610	130627	127946	135880	136476	143987	148085	144710	145979	150884
		611	130034	127788	136128	137008	144556	147114	142423	143998	146084
		612	129019	128799	132723	134689	141170	143668	142512	140975	145000
		613	128478	130058	136132	135148	138760	144971	141378	141029	144736
		614	130979	128513	132640	136439	139163	142458	140985	141619	144683
		615	131962	127772	132960	134219	139552	144901	142820	142501	143591
		616	129958	126241	129172	133880	138412	142975	136700	137167	143118
		617	129140	130043	128883	133402	136570	140798	138683	137403	140768
		618	128733	126064	130629	135505	138552	140318	138613	134987	139636
		619	129216	122389	130389	133369	137375	138212	136061	136262	140631
		620	126088	127327	127417	135030	134275	136538	137626	133463	140131
		621	126934	124638	129294	131948	134748	135551	133825	132227	136827
		622	127301	126418	127280	130056	136572	136690	136152	134207	131435
		623	127645	124008	127836	130163	135216	139286	134252	129049	133686
		624	129139	124804	125883	127590	132081	132544	131602	129604	134508
		625	122732	122154	125274	126438	131192	135203	130708	127488	133070
		626	124958	121516	123890	125568	130174	133429	131809	124062	129358
		627	124659	123817	123593	126143	126612	134510	130739	126390	126345
		628	122985	121943	125524	125988	127975	133302	129356	125862	129879
		629	123829	120050	122444	125236	128407	132713	124291	124432	127236
		630	121762	119677	118914	122426	127007	130364	126699	124824	127692
		631	122082	119398	121992	121336	125948	126990	125846	123520	125969
		632	119877	119165	122482	123280	121542	126337	125702	122154	127132
		633	119427	120747	116684	120560	120377	125500	119721	121052	123320
		634	120504	115298	119312	118172	121422	124588	120472	121538	124142
		635	116926	116001	115685	117675	116757	120193	118891	119098	120038
		636	116675	114244	113690	117187	117009	119436	117075	115656	121219
		637	115730	112670	113687	115355	115538	119453	116461	117456	117241
		638	114584	112853	113205	113943	112694	118507	116895	118685	119325
		639	112162	113773	113195	114043	113093	117086	116573	117023	113381
		640	112303	109614	112482	112523	110600	116043	114436	115200	115839
		641	110626	112148	109690	111804	111990	114544	114546	113932	111411
		642	112023	108427	108250	109973	107164	116532	111753	113970	113889
		643	111112	112393	109627	110576	107491	113933	112976	112814	111340
		644	108583	106305	105655	108999	106766	112109	108477	112901	108666
		645	105931	106585	108261	109318	103414	110565	108009	109860	107437
		646	109719	108935	106692	109915	104656	111895	106067	107773	109305
		647	107751	107500	104056	106806	105080	105198	109714	109063	108903
		648	104300	103150	104788	106356	103684	108561	106873	106019	105001
		649	103148	107354	104225	106311	104883	105725	107797	107575	108374
		650	106987	106259	105886	102333	102777	106355	104714	106820	101783
		651	103681	104978	99943.3	105899	104520	104555	104286	108356	101775
		652	103667	105483	103990	98998.4	101808	103169	105872	102152	102785
		653	101676	102289	100215	100315	99252.4	101862	100265	101044	100355
		654	100874	104092	99933.8	100964	98886.5	99754.9	103192	102425	98178.3
		655	101630	100095	99901	101289	95778.4	98479.7	100073	98729.6	100379
		656	102502	101326	98522.6	100094	99215.2	101326	98575.9	99043.6	98048
		657	98316.9	99895.8	96936.5	97341.3	95595.5	99130	97862.3	98285.8	98517.7
		658	97069.4	97181.5	94020.4	96806.8	94027.1	96846	94200.5	97363	96448.6
		659	96307.1	98989.4	93785.8	97586.3	91632.5	96565	97141.6	98051	96854.5
		660	94389.1	98544.6	90945.8	95757.7	93002.5	93536.5	96828.6	96946.1	93938.1
		661	94369	97883.5	91876.3	94113.9	91566.7	94249.7	94928.9	95347.8	95704.4
		662	93935.2	95997.6	93329	93945.6	88919.7	93538.8	92448.1	92905	94707.1
		663	94001.5	93630.5	88862.3	96454.7	90805.5	92288.3	92222.7	93652.7	96084.4
		664	91653	91107.9	90212.5	91297.6	92629	90782.1	90458.4	90070.7	92584.3
		665	90419.7	92480.7	88793.4	93325.3	90545.5	90772.9	92629.6	90258.2	92062.6
		666	92394.7	91256.3	85148	87261.6	88950.4	88128.1	87518	90524.3	90934.3
		667	89473.8	91092.4	87678.4	87234.2	90928.7	86331.2	88724.7	90138.2	90217.5
		668	89169.3	93071.5	88051.2	87203.4	88490.4	87475.3	86832.7	87133.8	88259.8
		669	88189.8	92347.5	85461.8	89037.2	89348.7	86218.6	85393.8	87158.1	87224.4
		670	85883.4	88484.4	84446.4	88162	87805.2	85290.5	86010	85124.2	86432.9
		671	86721	90787.5	82150.9	85532.7	85013.8	84068.6	83238.5	83451.5	90934.2
		672	84047.5	84914.5	83282.5	82209	82934.5	80249	81765.8	82937.6	82030.9
		673	83219.2	85680.9	83205.2	82176.3	82986.2	82263.1	80676	79008.4	81859.4
		674	82872.3	82718.4	79354.7	83713	82152.9	83753.9	81142.3	81699.2	82074
		675	80954.3	84524.3	78854.6	81943.1	82860.6	81838.8	79571	81886.2	81333
		676	78717.4	81548.5	78540.8	79126.2	80138.9	81937.2	77481.7	78588	82271.4
		677	80879.3	81473.8	78642.3	80909.8	82576.2	79396.2	81659.6	80259.1	80734
		678	79997.9	83610.7	75979.2	82745.2	78426.8	79236.9	80312.4	75465.1	80969.2
		679	78701.5	78723.3	78237.6	77720.3	77588.1	75863	76438.2	74915.6	77093.1
		680	77939.4	81081.4	73333.2	76439.6	76211.4	77528.1	75581.5	74656	74650.9
		681	73849.5	79549.9	72537.7	75178.8	75570.2	76836.4	74294.5	74095.8	72908.7
		682	73922.5	78020.3	73371.3	74906.7	70318.9	70836.5	72241.7	74615.1	77124
		683	73068.9	75522.2	70495.4	74051.9	74215.7	74024.6	72813.8	71709.6	74180.2
		684	71945.1	73661.3	71380.9	73004.1	72882.4	69204.1	71535.7	71832	71546
		685	72200.1	73782.1	69284.6	72360.6	74331.7	72127.5	73588.3	70706.2	72839
		686	71937.6	73263	70190.9	72845	69747.7	71513.8	69720	70350.6	69071.7
		687	70646.5	71227.2	68273.8	69432.1	70177.8	68056.5	65642.9	69402	68733.8
		688	67064.1	68636.8	64885.2	68506.3	69386.6	70583.8	65298.8	72155.4	67640.2
		689	66743.4	68285.9	67050.8	69565.8	68049.3	68734.5	64106.9	67845.9	68415.1
		690	67114.1	66495	65436.3	68763.9	64323.7	65216.8	65216.5	65231.2	67720.8
		691	64673.3	66943.5	66587.8	66702.1	65097.2	63993.8	65630.4	66356.1	65483.2
		692	64410.6	68039.4	64415.7	66531.2	64758	67002.1	63129.5	65091	63908.2
		693	62903	63749.9	63236.4	63961.2	63359	63967.5	61814.5	60934.6	63888.5
		694	60013.8	63302.4	63615.6	64305	59159.2	60934.1	61531.8	62490.5	61113.9
		695	57931.9	61258.3	62385.3	62216.9	62846.1	60177	60875.2	63524.1	61506
		696	62848.2	62302.8	61038.1	61155.2	59858.6	60625.8	57169.9	61175.2	58306.1
		697	61375.6	60288.3	59221.3	60037.6	58832.3	61636.8	59904.7	60821.4	60056
		698	60683	58785	59752.8	59878.7	60550.7	58719.2	57303.2	59278.2	58620.8
		699	60018	58657.4	61617.6	58795.7	57649	58206	60849.8	59856.8	55990.7
		700	55746.2	58724.7	56178.2	57582.7	54839.7	56644	57644.8	59061.4	56554.6
		701	54191.5	53050.7	54098.9	54820.9	50934.9	53616.4	55175.6	54929.1	53809.5
		702	55462	56544.5	58110	58688.8	56753.5	55314.6	54516.6	56527.9	57015.1
		703	54899.6	55224.2	57747.5	55659	55059.5	55452.9	53994.5	55740.7	52622.5
		704	51790.6	52650.3	58093.3	55261.7	54241.5	56685.3	52203.3	53944.1	52048.3
		705	53920.8	52939.1	52582.6	52565.2	54978.9	51747.7	49703.7	52661.6	53597.8
		706	52660.8	49465.3	54142.5	51281.6	48732.4	50811	51776.2	54172.7	52689.7
		707	52263.5	51208.1	52791.1	52664.5	50947.5	52029	48446.7	52472.4	50690.3
		708	51224.3	49297.2	51133.3	51991.8	52753.1	49120.7	50688	52021.1	54688.4
		709	48318.2	47241.7	49561.1	46333.3	50791.4	46603.2	48559.2	51939.5	47694.6
		710	49407.6	48534.8	51087.8	49612.7	49119.2	49250.3	48573.9	50346.6	47736.9
		711	47957.3	45364.6	51603.5	50557.7	46867	50945.4	46248.4	48338.4	47787.9
		712	49804.5	46382.8	51776.7	49859.5	45673.7	48568.8	46052.7	47504	45988.9
		713	44244.9	46209.4	44967.3	47438.6	48058	47660.9	44242.9	45620.7	46545.3
		714	46712.3	44873.4	47618.4	48687.1	50131.3	47097.9	45148.8	44672.1	47511.9
		715	46421.4	43245.4	48046.4	48381.3	42408.1	43829.6	44090.2	46217.3	41165.4
		716	47267.3	43876.2	47929.9	43969.5	42857.1	47274	43319.2	46628	43675.2
		717	45679.3	44637.6	44123.8	46710.4	44668.5	45662.1	43384.8	43408.3	43244.8
		718	42850.7	45316.8	45149	40912.6	45579.6	44564.1	40168.8	42790.6	42093.9
		719	42791	42284.5	42841.2	44395.3	44813	45676.6	41588	45745.7	40032.5
		720	41584.5	39622.6	45536.1	42343.3	42188.7	43039.8	40496.3	46160.5	41112.4
		721	42310.7	37855.7	41629.3	38801.2	41643.4	43984.2	41434.1	41218.6	41288.4
		722	38521.6	39715.6	41538.6	42550	41897.9	40025.8	40426.8	43072.8	38188.6
		723	41354.3	38304.1	39623	40413.6	39587.4	39554.5	37243.2	40109.7	38201.9
		724	38485.2	39485	41251.5	38790.5	40178.9	35470.5	43196.7	39622.6	38496.8
		725	37402.6	40408.2	39533.9	41734.5	38934.1	39060.4	36393.2	39795.4	39119.6
		726	36467.2	39614.6	41352.4	38802	41175.6	39305.4	40842.9	40152.5	34303.4
		727	36278.7	34788.3	39021.6	38126.2	38394.1	38147.7	35463.7	37207	33795
		728	38670.4	37489.5	41558.4	38124.4	39075.4	38530.7	35471	36839.1	36092.6
		729	38934.2	37489.3	36543.4	36383.1	33403.4	38543	36614.1	37961.9	36744.8
		730	36727.8	36743.3	37641.6	35572.8	34782.7	33732	33604.9	38248.7	37243.1
		731	35621.3	36186.2	38307.1	37187.5	34755.7	34811.7	36062.9	35873.7	34828.1
		732	31060.3	35088.3	37710.2	34257.5	33596.6	35257.7	33999	33212.5	36272.1
		733	36561.6	35946.8	38273.6	34792.8	35319.8	33966.5	35445.3	35495.5	35129.7
		734	36515.5	35775.6	38378.8	32667.3	36078.5	35001	31731.9	32579.8	31646.6
		735	36463.8	30959.9	36370.8	32437.8	32387.8	34150.3	34769.8	36615.4	31601.4
		736	33423.2	32693.5	36535.7	33921.8	32280	32897.1	33757.7	34558.4	32623.4
		737	30893.1	32391.7	35548	30171.4	31300.2	31211.3	35536.7	32502.8	30297.7
		738	31883.3	31377.6	35675	31687.7	31587.3	32705.5	32667.4	36074.8	31057.6
		739	33607.8	32040.2	33145.7	34293.8	33075.9	31642.5	33969.3	30643.2	31970.3
		740	29972.3	30475.7	29642.6	31965.5	31221.7	33542.7	32344	31538.1	27425.6
		741	32986.5	32920.7	30202.2	33106	32818.1	33055.6	30425.9	31539.5	31611.1
		742	26994.3	31176.7	30879.3	31920.2	27998.3	29134.2	29233.6	29012.1	29645.3
		743	28333.5	31706.2	33183.2	32083.5	31433.4	28294.7	26668.9	28164.7	26932.1
		744	27990.2	29642.3	29220.5	29264.1	30554.2	26847.5	28183.1	27347.1	28269.9
		745	28275.4	28898.2	31029.6	29049.4	29501.3	30848	29550.9	27438.4	28436.2
		746	30452	30045.3	27387.9	28020.4	31644.2	30366.2	28827.7	27056.7	27238.5
		747	28379.8	31117.6	28466.9	30430.4	28702.1	27924.6	25751.9	29345.6	28674.1
		748	26741.5	25551.1	30908.3	27264.4	28029.9	28229.4	28190.4	25739.4	26746.1
		749	26762.1	24699.5	26488.8	27166.9	26417.6	23346.6	26600	27117.1	28182.9
		750	24510.9	27886.3	30468.3	26227	26151.7	26590.8	27707.4	24136.4	23668.6
		751	28644.9	21390.5	25803.1	28049.5	26634.8	24077.8	23456.7	27333.4	26371.2
		752	26554.9	25345.7	22562.5	25956.3	26566.3	26903.4	27538.9	28929.8	26181.3
		753	24401.8	24207.1	26877.6	27325.1	24164.8	26362.5	25937.4	26007.6	26488
		754	23102	22313.2	25956.5	25923.6	25436.4	22643.3	25491.3	24639.5	21818.8
		755	22714.2	21556.9	23955.2	27363.3	23480.3	24716.4	22487	24764.8	24720.8
		756	25298.1	24264.1	23066.1	22830.2	23721.4	23424.9	22522.3	22008.2	25384.6
		757	22308.8	23962.3	23381.4	24354.9	22045.1	23467.5	22497.4	26799.7	21496.7
		758	22573.3	24741.5	26545.7	27834.5	26547	26484.3	23085.6	23961.1	25508.9
		759	22895.7	22936.9	25191.5	21504.4	23191.1	21792.8	19409.5	20664.1	22743.4
		760	21738.5	26466.5	26338.4	23929.5	23003	20304.5	21161.7	26316.6	23860
		761	20709	20259.1	21005.9	23921.6	22090.3	21301	22808.8	22161.1	21462.3
		762	21551.3	21392.7	22084.9	21432	22233	23527.7	20686.1	20612.5	25202.5
		763	22174.4	20983.4	17346.8	19634.3	22223.9	19599	19524	19332.1	17205.4
		764	18370.6	22178.6	20326.8	20645.4	20637.9	23046.6	22503.6	17984.7	20167
		765	24401.1	18516.9	21971.5	22812.6	23790.9	18607.6	20622.8	23036.5	21321.1
		766	21500.4	18812.5	24498.6	21168.2	25375.8	20653.1	22892.2	18577.5	21920.4
		767	18854.8	17690.5	19071.7	20098.9	19883.1	18610.5	15857.7	15833.3	18217.3
		768	20913.1	22533.5	20865.8	20204.4	23297.2	18478.7	19536.2	20218.9	20277.5
		769	20943.5	21064.5	18153.1	21238	20061.1	18848.8	18673.8	20761.8	18720.2
		770	19777	18706.8	21246.7	18100.7	18806.8	19645.1	21885.8	22058.5	19597.3
		771	18939.4	17114.2	16609.8	22111.4	17879.5	20357.9	20942.2	18620.1	17031.7
		772	18988.6	24123.9	21393.9	17511.2	17851.5	19325	19232.8	19000	18871
		773	19763.6	18537.9	23011.9	24401.5	18795.9	22104.7	19638.5	19327.4	17726.3
		774	17824.4	20460.8	20896.7	21270.2	16317.9	17787.6	17101.1	19311.9	16688.5
		775	15107.9	15986.1	16498.8	15359.7	18922.4	17316.8	18071.5	16476.8	19024
		776	17624	18819.6	21131.7	18970.1	18568.2	21510.7	15921.5	18041.3	14493.1
		777	19191.7	14408.9	14260.7	19754	18468.4	15759.7	19255	15552.4	18142.3
		778	18822.1	19339.8	17548.5	21606.1	19888.2	17657	15018.6	17234.8	22027
		779	18335.2	14827.1	18068.2	18037.1	20408.6	18139.1	13993.4	17326.8	19037.5
		780	17081.7	15771.1	17064.9	17347	18383.5	15598	15559.8	16500.9	16716.3
		781	14834.2	16829	16960.6	15876.9	17492.3	16492	14457.6	13992.7	13715.4
		782	11411.3	13983.1	14333.4	16961.5	15451.4	10645.6	13681.7	10715.7	15558.8
		783	12357.4	11541.8	12932.9	12256.9	12392.4	13684	14492.3	13732.2	14140.7
		784	14255.7	15321.3	10776.1	15221.2	14835	14032.2	14096.3	12418.6	15156.3
		785	16203.2	18841.6	18742.4	17073.3	17437.1	15447.5	14674.8	15122.6	17075.3
		786	15924.1	12118.1	13340	13398.5	13658.1	16573.9	14470	12578.5	14180.3
		787	10412.1	14155	11532.6	17965.9	13353.8	11950.7	12542.8	12927.6	11990.2
		788	14257.2	15770.8	15208.1	16666.7	16056.3	17118.8	16190	15658	17868.8
		789	13762.7	15607.4	14591.1	18304.8	16249.8	18267.6	13968.6	20518.4	14228.2
		790	19077.2	14657.3	17640.4	13542.6	16867.7	14304.8	15459.5	16677.8	13595.9
		791	9904.41	12537.7	12618.5	14606.2	13848.9	12945.8	11224.5	10445.9	15887.4
		792	14175.3	14735.9	13326.1	14953.6	15054.8	14589.8	14537.8	17021.4	15960.2
		793	8276.05	12433.3	12233.6	11323.1	11258.1	13801.7	9961.06	12025.9	13677.4
		794	11028.2	15297.5	13595.4	11860.1	14334.1	14194.8	12999	14108.4	17019.5
		795	10673.1	13586.4	14453.7	15337.8	8241.8	11284.2	14552.4	13284.3	12514.6
		796	13822.8	10413.6	13543.3	11727.5	13858.7	13313.7	11717.3	17352.9	10850.1
		797	18599.2	15408.1	14852.7	13621.4	12727.3	19727.3	15679.9	15865.8	14351.8
		798	11489.1	15579.1	15057.8	11238.6	9584.42	11055.3	15378.8	11844	13156
		799	12814	16841.1	16658.6	11822.7	14819.3	15810.7	15289.3	15059.8	19504.2
		800	13190.3	11260	9197.95	16011.7	10143.5	12387.4	11321.7	7600.44	10927.4

## Sheet: Figure 7
c[PFOA]	ΔS/S0	(± {ΔS/S0})
/M
1e-08	0	0.0257924
1e-07	0.01066	0.0260673
1e-06	0.02107	0.025083
5e-06	0.19424	0.029337
1e-05	0.30434	0.0312515
0.0001	0.29917	0.0311277

## Sheet: Figure S4
panel a)									panel b)
solvent		MeCN	EtOAc			MeCN	EtOAc		VH2O/VH2O+MeCN × 100	Φf
	λ	A	A		λ	IF	IF		/%
	/nm				/nm	norm	norm		0	0.012
	425	0.03715	0.03467		507	0.01814	0.02709		1	0.013
	426	0.03597	0.03332		508	0.02847	0.02841		3	0.016
	427	0.03479	0.03197		509	0.04187	0.0341		5	0.035
	428	0.03361	0.03152		510	0.05833	0.04417		7	0.071
	429	0.0342	0.03152		511	0.07335	0.05862		10	0.22
	430	0.03302	0.03107		512	0.09219	0.07744		20	0.576
	431	0.03302	0.03062		513	0.11558	0.10064		40	0.632
	432	0.03243	0.03017		514	0.14407	0.12822		80	0.709
	433	0.03243	0.02927		515	0.17706	0.16018		99	0.677
	434	0.03361	0.03017		516	0.2172	0.19651
	435	0.03302	0.02972		517	0.26225	0.23722
	436	0.03302	0.03017		518	0.3121	0.28547
	437	0.03302	0.02972		519	0.36864	0.33944
	438	0.03361	0.03107		520	0.42979	0.39878
	439	0.03361	0.03062		521	0.49273	0.46182
	440	0.03479	0.03062		522	0.55935	0.52811
	441	0.03538	0.03197		523	0.62599	0.59606
	442	0.03597	0.03287		524	0.69065	0.66327
	443	0.03715	0.03377		525	0.75357	0.72943
	444	0.03892	0.03512		526	0.81256	0.79102
	445	0.04009	0.03557		527	0.86527	0.84734
	446	0.04127	0.03647		528	0.90867	0.89576
	447	0.04363	0.03827		529	0.94595	0.93571
	448	0.04599	0.04052		530	0.97297	0.9666
	449	0.04717	0.04187		531	0.99089	0.98738
	450	0.04953	0.04322		532	1	0.99879
	451	0.05248	0.04638		533	0.99911	1
	452	0.05366	0.04818		534	0.98952	0.99246
	453	0.0566	0.05133		535	0.97364	0.97636
	454	0.05955	0.05223		536	0.95101	0.95265
	455	0.06191	0.05583		537	0.92314	0.92342
	456	0.06427	0.05853		538	0.89095	0.88968
	457	0.06722	0.05988		539	0.85662	0.8533
	458	0.07017	0.06258		540	0.82021	0.81522
	459	0.07193	0.06394		541	0.78172	0.77561
	460	0.07429	0.06619		542	0.74471	0.73616
	461	0.07783	0.06934		543	0.70701	0.69788
	462	0.08078	0.07159		544	0.67032	0.66016
	463	0.08432	0.07474		545	0.637	0.62446
	464	0.08667	0.07609		546	0.60455	0.59015
	465	0.0908	0.08014		547	0.57333	0.55867
	466	0.09493	0.0842		548	0.54385	0.52823
	467	0.09847	0.08735		549	0.51806	0.49999
	468	0.10377	0.0914		550	0.49242	0.47462
	469	0.10849	0.09635		551	0.46943	0.45179
	470	0.11557	0.09815		552	0.44836	0.4312
	471	0.12382	0.10581		553	0.42901	0.41236
	472	0.1309	0.11211		554	0.41179	0.39557
	473	0.13856	0.11796		555	0.39644	0.37991
	474	0.14623	0.12607		556	0.38251	0.36589
	475	0.15566	0.13372		557	0.37072	0.35407
	476	0.16568	0.14228		558	0.35955	0.34345
	477	0.17571	0.15218		559	0.34994	0.33425
	478	0.1875	0.16254		560	0.34217	0.3258
	479	0.19929	0.1747		561	0.33413	0.31836
	480	0.21226	0.1864		562	0.32742	0.31193
	481	0.22524	0.19901		563	0.32103	0.30631
	482	0.2388	0.21162		564	0.31603	0.30066
	483	0.25177	0.22422		565	0.31118	0.29526
	484	0.26474	0.23683		566	0.30658	0.29098
	485	0.27653	0.24854		567	0.30045	0.28594
	486	0.28774	0.25934		568	0.29526	0.28042
	487	0.29776	0.2697		569	0.28956	0.27461
	488	0.30719	0.27825		570	0.28417	0.26927
	489	0.31486	0.28636		571	0.27829	0.2634
	490	0.32134	0.29266		572	0.27205	0.25737
	491	0.32724	0.29806		573	0.26551	0.25085
	492	0.33196	0.30212		574	0.25789	0.24404
	493	0.33667	0.30662		575	0.24929	0.23555
	494	0.34139	0.31067		576	0.24223	0.22757
	495	0.34611	0.31472		577	0.23295	0.21982
	496	0.352	0.31878		578	0.22523	0.21178
	497	0.35849	0.32418		579	0.217	0.20315
	498	0.36616	0.33093		580	0.2086	0.19515
	499	0.37618	0.33949		581	0.19985	0.18731
	500	0.38856	0.35029		582	0.1916	0.17929
	501	0.40271	0.3629		583	0.18326	0.17191
	502	0.41981	0.37821		584	0.17637	0.16411
	503	0.43868	0.39622		585	0.1687	0.1568
	504	0.46108	0.41648		586	0.16133	0.14976
	505	0.48526	0.43989		587	0.15295	0.14292
	506	0.51179	0.46511		588	0.14701	0.1364
	507	0.54068	0.49302		589	0.14083	0.1295
	508	0.57252	0.52364		590	0.13545	0.12365
	509	0.60731	0.55786		591	0.1296	0.11752
	510	0.64446	0.59433		592	0.12396	0.11208
	511	0.68455	0.6335		593	0.11827	0.10684
	512	0.72642	0.67627		594	0.11329	0.10159
	513	0.77005	0.72175		595	0.10769	0.09597
	514	0.81486	0.76812		596	0.10345	0.09151
	515	0.85908	0.8163		597	0.09916	0.08743
	516	0.90094	0.86267		598	0.09572	0.0832
	517	0.93809	0.9059		599	0.09199	0.0797
	518	0.96816	0.94417		600	0.08882	0.07632
	519	0.98998	0.97389		601	0.08531	0.07285
	520	1	0.9928		602	0.08234	0.06995
	521	0.99764	1		603	0.07931	0.06744
	522	0.98172	0.9928		604	0.07728	0.06454
	523	0.95224	0.97118		605	0.07329	0.06235
	524	0.91038	0.93471		606	0.07012	0.06053
	525	0.85672	0.88654		607	0.06736	0.05896
	526	0.79422	0.8271		608	0.06581	0.05674
	527	0.72524	0.75912		609	0.06383	0.05431
	528	0.6533	0.68618		610	0.06221	0.05279
	529	0.58019	0.61189		611	0.05997	0.05106
	530	0.50884	0.5376		612	0.05838	0.04957
	531	0.44104	0.46691		613	0.05672	0.04828
	532	0.37854	0.40072		614	0.05493	0.04701
	533	0.32134	0.34084		615	0.05306	0.04555
	534	0.27123	0.28771		616	0.05167	0.04413
	535	0.22759	0.24133		617	0.05039	0.04308
	536	0.18927	0.20036		618	0.04936	0.0417
	537	0.15684	0.16569		619	0.04878	0.04057
	538	0.12913	0.13643		620	0.04796	0.03942
	539	0.10613	0.11166		621	0.0469	0.03822
	540	0.08726	0.0914		622	0.04617	0.03735
	541	0.07134	0.07474		623	0.045	0.03646
	542	0.05837	0.06078		624	0.04451	0.0357
	543	0.04776	0.04998		625	0.04291	0.03442
	544	0.03892	0.04052
	545	0.03243	0.03332
	546	0.02653	0.02701
	547	0.02182	0.02206
	548	0.01828	0.01801
	549	0.01474	0.01486
	550	0.01238	0.01261
	551	0.01061	0.01036
	552	0.00884	0.009
	553	0.00767	0.0072
	554	0.00649	0.0063
	555	0.00531	0.00495
	556	0.00472	0.0045
	557	0.00413	0.00405
	558	0.00354	0.00315
	559	0.00354	0.0027
	560	0.00295	0.0027
	561	0.00295	0.00225
	562	0.00236	0.00225
	563	0.00236	0.0018
	564	0.00177	0.0018
	565	0.00177	0.0018
	566	0.00177	0.00135
	567	0.00118	0.00135
	568	0.00177	0.00135
	569	0.00118	0.00135
	570	0.00177	0.000900495
	571	0.00118	0.000900495
	572	0.00118	0.00135
	573	0.00118	0.000900495
	574	0.000589623	0.000450248
	575	0.00118	0.000900495
	576	0.000589623	0.000900495
	577	0.000589623	0.000900495
	578	0.00118	0.000900495
	579	0.000589623	0.000900495
	580	0.000589623	0.000900495
	581	0.000589623	0.000900495
	582	0.000589623	0.000900495
	583	0.000589623	0.000900495
	584	0.00118	0.000450248
	585	0.000589623	0.000900495
	586	0.000589623	0.000900495
	587	0.000589623	0.000900495
	588	0.000589623	0.000450248
	589	0.000589623	0.000900495
	590	0.000589623	0.000900495
	591	0.000589623	0.000900495
	592	0.000589623	0.000450248
	593	0.000589623	0.000450248
	594	0.000589623	0.000900495
	595	0.000589623	0.000900495
	596	0.000589623	0.000450248
	597	0.000589623	0.000450248
	598	0.000589623	0.000450248
	599	0.000589623	0.000900495
	600	0.000589623	0.000900495
	601	0.000589623	0.000450248
	602	0.000589623	0.000450248
	603	0.000589623	0.000450248
	604	0.000589623	0.000450248
	605	0	0.000450248
	606	0	0.000450248
	607	0	0.000450248
	608	0	0.000450248
	609	0.000589623	0.000900495
	610	0.000589623	0.000450248
	611	0	0.000450248
	612	0.000589623	0.000900495
	613	0	0.000450248
	614	0.000589623	0.000450248
	615	0	0.000900495
	616	0	0.000450248
	617	0	0.000450248
	618	0.000589623	0.000450248
	619	0.000589623	0.000450248
	620	0	0.000900495
	621	0	0.000900495
	622	0	0.000450248
	623	0	0.000450248
	624	0	0.000450248
	625	0	0.000450248

## Sheet: Figure S5
species		1	1-TFA	1/HCl	4	4/HClO4					1					1-TFA					1/HCl					4					4/HClO4
	MO	E	E	E	E	E				coordinates		x	y	z			x	y	z			x	y	z			x	y	z			x	y	z
		/eV	/eV	/eV	/eV	/eV					atom					atom					atom					atom					atom
	LUMO+3			-0.39157		-0.34831					C	1.2951	2.5803	-0.1426		C	-2.3403	2.3859	0.9881		C	-2.3846	-2.5609	-0.3153		C	-0.2609	-2.5703	-0.2834		C	-1.8436	-2.5685	-0.1956
	LUMO+2	0.26586	-0.37171	-0.44899	0.44926	-0.63974					C	2.39	3.4238	-0.3678		C	-3.3781	3.287	1.2463		C	-3.6466	-3.0855	-0.6149		C	-1.4043	-3.3763	-0.3515		C	-3.004	-3.2913	-0.4896
	LUMO+1	-0.0732	-0.5426	-0.76137	0.0517	-0.79593					C	3.549	2.6067	-0.4094		C	-4.5957	2.6346	0.9121		C	-4.5655	-2.0028	-0.6048		C	-2.5298	-2.5201	-0.2359		C	-4.0759	-2.3605	-0.5489
	LUMO	-1.44547	-1.79541	-1.91323	-1.44901	-2.04793					N	3.2003	1.3168	-0.2245		N	-4.3356	1.3888	0.4682		N	-3.9122	-0.8579	-0.3203		N	-2.1153	-1.2429	-0.1047		N	-3.6101	-1.1179	-0.3118
	HOMO	-6.47305	-6.78761	-6.88584	-6.47631	-7.01619					C	1.8142	1.2459	-0.0496		C	-2.9516	1.1834	0.4907		C	-2.5582	-1.1479	-0.1273		C	-0.7165	-1.2194	-0.121		C	-2.2323	-1.1897	-0.0843
	HOMO-1	-7.46708	-8.14655	-7.32912	-7.00122	-8.39091					C	1.9268	-1.1935	0.1645		C	-3.2392	-1.086	-0.3968		C	-2.067	1.2246	0.2668		C	-0.0228	0	0		C	-1.5001	-0.018	0.1777
	HOMO-2	-7.81375	-8.35036	-7.37837	-7.81647	-8.58982					B	4.1745	0.1092	-0.2106		B	-5.3995	0.3358	0.0547		B	-4.5603	0.5497	-0.2112		C	-0.7163	1.2195	0.121		C	-2.1151	1.2463	0.2021
	HOMO-3	-8.02927	-8.44397	-7.68042	-8.03144	-9.32507					N	3.3118	-1.1682	-0.0331		N	-4.6277	-0.9255	-0.4199		N	-3.4099	1.5576	0.061		B	-3.0379	0.0002	0		B	-4.4684	0.1768	-0.2678
	HOMO-4	-8.48207	-9.11908	-8.25322	-8.71309						C	1.5385	-2.5627	0.3513		C	-2.944	-2.3926	-0.9104		C	-1.3549	2.4412	0.5472		N	-2.1151	1.2432	0.1048		N	-3.4897	1.36	-0.0282
	HOMO-5			-8.45349	-8.98139						C	2.706	-3.3295	0.2526		C	-4.1703	-2.9875	-1.2297		C	-2.292	3.4777	0.4956		C	-0.2604	2.5702	0.2834		C	-1.5994	2.5693	0.4231
	HOMO-6			-8.89508	-9.71284						C	3.7798	-2.4323	0.0146		C	-5.1874	-2.0511	-0.9089		C	-3.5509	2.8917	0.1923		C	-1.4037	3.3765	0.3515		C	-2.6828	3.4468	0.3159
											F	5.0782	0.2333	0.8623		F	-6.1949	0.8368	-0.9871		F	-5.4794	0.5715	0.853		C	-2.5294	2.5205	0.2359		C	-3.8341	2.6616	0.0359
											F	4.8875	0.0476	-1.4198		F	-6.2106	0.0131	1.158		F	-5.2129	0.8755	-1.4092		C	1.4704	-0.0001	0		C	-0.0299	-0.1198	0.4364
											C	1.1854	0.0026	0.1536		C	-2.4131	-0.0422	0.0634		C	-1.6508	-0.115	0.1741		C	2.1962	-0.2961	1.1609		C	0.4444	-0.3666	1.7329
											C	5.2283	-2.7546	-0.1737		C	-6.6668	-2.2025	-1.0703		C	-4.8684	3.5769	0.019		C	3.589	-0.2931	1.1726		C	1.813	-0.4604	1.9861
											H	5.5367	-2.5687	-1.2098		H	-7.1894	-1.9462	-0.1431		H	-5.1777	3.5619	-1.0333		C	4.3284	-0.0003	0		C	2.7132	-0.3101	0.9306
											H	5.8572	-2.1242	0.4628		H	-7.0458	-1.526	-1.8457		H	-5.6532	3.0696	0.5885		C	3.589	0.2925	-1.1726		C	2.2664	-0.0649	-0.3674
											H	5.4263	-3.8034	0.0615		H	-6.9248	-3.2276	-1.3469		H	-4.8102	4.618	0.3456		C	2.1963	0.2958	-1.1609		C	0.8931	0.0298	-0.6056
											C	4.9675	3.0258	-0.6346		C	-5.9862	3.1772	0.9995		C	-6.037	-2.0378	-0.8697		N	5.7115	-0.0005	0		N	4.1695	-0.3995	1.1674
											H	5.6263	2.603	0.1307		H	-6.3966	3.3552	-0.002		H	-6.5905	-1.5429	-0.0649		C	6.4395	-0.3059	1.2196		C	-0.4746	-3.1696	-0.044
											H	5.3325	2.6634	-1.6032		H	-6.6549	2.467	1.4955		H	-6.279	-1.5037	-1.7961		C	6.4396	0.3054	-1.2195		C	-0.1833	2.9853	0.706
											H	5.0589	4.1146	-0.6141		H	-6.0006	4.1211	1.5499		H	-6.3919	-3.0673	-0.958		C	1.1509	-3.0751	-0.3775		C	-5.2381	3.1282	-0.1784
											C	-0.1321	3.0374	-0.0361		C	-0.8813	2.673	1.2026		C	-1.1202	-3.3686	-0.2287		C	1.1515	3.0748	0.3775		C	-5.5176	-2.6318	-0.8383
											H	-0.8042	2.4521	-0.6705		H	-0.3819	1.8877	1.7781		H	-0.3117	-2.9439	-0.8318		C	-3.9786	2.8913	0.2476		F	-5.3946	0.0999	0.7871
											H	-0.5149	2.954	0.9881		H	-0.3358	2.7679	0.2564		H	-0.7465	-3.4403	0.8		C	-3.9791	-2.8907	-0.2476		F	-5.1442	0.3497	-1.4837
											H	-0.2181	4.087	-0.3333		H	-0.7544	3.6141	1.7451		H	-1.2967	-4.3886	-0.5822		F	-3.8499	-0.0983	1.1446		H	2.1594	-0.6493	2.9983
											C	0.166	-3.1176	0.6071		C	-1.6021	-3.0434	-1.0955		C	0.1082	2.6226	0.838		F	-3.8499	0.0989	-1.1445		H	2.9783	0.0533	-1.1797
											H	-0.3568	-2.581	1.4041		H	-0.9021	-2.4059	-1.6445		H	0.4704	1.9264	1.6006		H	4.099	-0.5222	2.1012		H	-0.5016	-4.2384	-0.2733
											H	-0.4737	-3.0604	-0.2815		H	-1.1291	-3.2848	-0.1355		H	0.7256	2.4725	-0.0561		H	4.0991	0.5216	-2.1012		H	0.2595	-2.7077	-0.7125
											H	0.2297	-4.1709	0.8966		H	-1.7076	-3.9793	-1.6523		H	0.3017	3.6376	1.1962		H	7.5113	-0.256	1.0195		H	-0.0887	-3.0649	0.9769
											C	2.8269	-4.8278	0.3473		C	-4.4018	-4.3671	-1.789		C	-2.0427	4.9506	0.6874		H	6.2121	0.4108	2.0225		H	0.4733	2.8269	-0.1578
											H	3.8032	-5.0932	0.7721		H	-5.3081	-4.3658	-2.407		H	-2.9252	5.4167	1.1432		H	7.5113	0.2551	-1.0194		H	-0.1421	4.0499	0.9525
											H	2.084	-5.215	1.0558		H	-3.5843	-4.6324	-2.4714		H	-1.2289	5.0978	1.408		H	6.212	-0.4109	-2.0226		H	0.2534	2.4345	1.5452
											C	2.6552	-5.5505	-1.0033		C	-4.5305	-5.4607	-0.7104		C	-1.6988	5.6956	-0.6175		H	1.1604	-4.1161	-0.7153		H	-5.9446	2.5302	0.4054
											H	3.4109	-5.2206	-1.7259		H	-5.3678	-5.2515	-0.0344		H	-2.5109	5.6075	-1.3486		H	1.7556	-2.4886	-1.0751		H	-5.3454	4.1785	0.1037
											H	2.7526	-6.6366	-0.8813		H	-4.6996	-6.4436	-1.1677		H	-1.5297	6.762	-0.4244		H	1.6659	-3.04	0.5901		H	-5.5253	3.0227	-1.2317
											H	1.67	-5.3435	-1.4374		H	-3.6214	-5.5208	-0.1002		H	-0.7924	5.286	-1.0782		H	1.6664	3.0396	-0.5901		H	-6.1622	-2.16	-0.0898
											C	2.3742	4.9226	-0.5203		C	-3.2603	4.7007	1.7525		C	-4.0014	-4.5252	-0.8814		H	1.1612	4.1158	0.7153		H	-5.8039	-2.2156	-1.8118
											H	3.1998	5.2353	-1.1716		H	-4.1359	4.946	2.3667		H	-4.8524	-4.5721	-1.5719		H	1.756	2.4881	1.0751		H	-5.717	-3.7059	-0.8476
											H	1.4586	5.232	-1.0402		H	-2.3982	4.7821	2.4256		H	-3.1737	-5.0199	-1.4049		H	-4.5145	2.3532	1.037		C	-3.1332	-4.7788	-0.691
											C	2.4727	5.6834	0.8166		C	-3.1234	5.7501	0.6319		C	-4.3411	-5.3259	0.3911		H	-4.1039	3.9652	0.4061		H	-2.2244	-5.1686	-1.166
											H	3.3991	5.4316	1.3463		H	-3.9909	5.7281	-0.0382		H	-5.1943	-4.8844	0.9194		H	-4.4571	2.6209	-0.7008		H	-3.9436	-4.9834	-1.4014
											H	2.4585	6.7682	0.6522		H	-3.0435	6.7605	1.0512		H	-4.5945	-6.3642	0.1437		H	-4.4576	-2.6202	0.7007		C	-2.6644	4.9482	0.4354
											H	1.6355	5.428	1.4768		H	-2.2306	5.5625	0.024		H	-3.4933	-5.3388	1.0863		H	-4.5149	-2.3525	-1.0371		H	-1.8859	5.2541	1.145
											C	-0.2939	-0.0468	0.3586		C	-0.9313	-0.2418	0.094		C	-0.2115	-0.4517	0.4018		H	-4.1046	-3.9645	-0.4061		H	-3.6099	5.2935	0.872
											C	-1.1634	-0.3268	-0.7023		C	-0.3176	-0.8626	1.1887		C	0.727	-0.3364	-0.6329		C	-1.4584	-4.8748	-0.4954		C	-3.3957	-5.5603	0.6114
											C	-0.8515	0.1823	1.624		C	-0.124	0.2029	-0.9628		C	0.2257	-0.8923	1.6577		H	-0.6278	-5.2162	-1.1261		H	-3.4852	-6.6348	0.4104
											C	-2.5475	-0.3791	-0.5289		C	1.0671	-1.0375	1.2345		C	2.0681	-0.6601	-0.4286		H	-2.3708	-5.1615	-1.033		H	-2.5798	-5.415	1.3292
											H	-0.7528	-0.5125	-1.6921		H	-0.9252	-1.1903	2.0284		H	0.4031	-0.006	-1.6162		C	-1.4575	4.875	0.4953		H	-4.3222	-5.2262	1.093
											C	-2.2289	0.1305	1.8149		C	1.2562	0.0145	-0.9401		C	1.5701	-1.1892	1.8822		H	-0.6269	5.2162	1.126		C	-2.4364	5.6735	-0.9054
											H	-0.2019	0.3989	2.4685		H	-0.5817	0.6982	-1.8152		H	-0.4881	-0.9862	2.4717		H	-2.3699	5.1619	1.0329		H	-2.4347	6.7613	-0.7647
											C	-3.099	-0.1457	0.7426		C	1.8627	-0.616	0.1577		C	2.4976	-1.0782	0.8389		C	-1.4098	-5.6294	0.8478		H	-1.4766	5.3864	-1.3506
											H	-3.203	-0.6169	-1.3553		H	1.5251	-1.4646	2.1215		H	2.7742	-0.5944	-1.251		H	-1.452	-6.7144	0.6895		H	-3.2232	5.426	-1.6275
											H	-2.6369	0.3129	2.8081		H	1.8758	0.3702	-1.7584		H	1.8991	-1.5032	2.8703		H	-0.487	-5.4006	1.3939		H	4.6482	-0.3068	0.2155
											N	-4.475	-0.1454	1.0211		N	3.2769	-0.7204	0.1565		N	3.8539	-1.4414	1.07		H	-2.2523	-5.3462	1.4897		H	-0.2629	-0.4833	2.5493
											H	-4.7029	-0.0604	2.0028		H	3.7939	0.0709	-0.3226		H	4.0126	-2.1526	1.7728		C	-1.4088	5.6295	-0.8478		H	0.5385	0.2206	-1.6146
											C	-5.5562	-0.4605	0.1996		C	4.02	-1.7691	0.5495		C	4.9599	-0.7016	0.7051		H	-1.4508	6.7145	-0.6896		C	4.608	-1.7331	1.7017
											N	-6.7635	-0.1622	0.8438		N	5.3444	-1.6521	0.5454		N	6.1372	-1.3492	0.7574		H	-0.486	5.4005	-1.3939		H	5.6985	-1.7498	1.6804
											H	-6.7277	0.657	1.4409		H	5.7546	-0.7262	0.2546		H	6.0839	-2.3607	0.7616		H	-2.2513	5.3465	-1.4898		H	4.2315	-1.8631	2.7181
											C	-8.0566	-0.3686	0.1987		C	6.3022	-2.7055	0.8728		C	7.4828	-0.7678	0.5955		H	6.2119	1.3159	-1.5896		H	4.211	-2.5107	1.0479
											H	-8.8065	-0.4382	0.9966		H	7.2234	-2.4469	0.3412		H	8.0634	-1.0361	1.488		H	6.2117	-1.3163	1.5901		C	4.6967	0.7329	2.0047
											H	-8.0387	-1.3526	-0.2848		H	5.9703	-3.6667	0.4524		H	7.3878	0.3188	0.5593		H	1.6629	-0.5287	2.0799		H	5.7846	0.6555	2.0175
											C	-8.4721	0.7208	-0.8047		C	6.5913	-2.8377	2.3768		C	8.1789	-1.2644	-0.675		H	1.663	0.5284	-2.0799		H	4.3976	1.6717	1.5368
											H	-8.5022	1.6883	-0.2832		H	6.9376	-1.865	2.7468		H	8.2266	-2.3648	-0.6636							H	4.2822	0.6615	3.0122
											H	-7.7059	0.8156	-1.5846		H	5.6612	-3.0622	2.9165		H	7.5779	-0.9599	-1.5389							Cl	6.8427	0.1328	-1.0539
											C	-9.8372	0.4333	-1.4405		C	7.6406	-3.9168	2.6662		C	9.5882	-0.6769	-0.8032							O	7.2265	-0.4008	0.3032
											H	-10.6249	0.3596	-0.6797		H	8.5904	-3.692	2.1657		H	10.2158	-0.9348	0.0604							O	7.6143	-0.5216	-2.1285
											H	-10.123	1.228	-2.1385		H	7.8409	-3.9884	3.7406		H	10.0845	-1.0584	-1.7022							O	6.9796	1.6118	-1.0813
											H	-9.826	-0.5111	-1.9995		H	7.3091	-4.9059	2.3239		H	9.5366	0.414	-0.8863							O	5.3416	-0.2172	-1.2378
											N	-5.3926	-0.9984	-0.9566		N	3.4211	-2.9228	0.9616		N	4.86	0.5627	0.3565
											H	-6.2748	-1.0883	-1.4561		H	3.9921	-3.7501	1.056		H	5.5725	1.0827	-0.2977
																H	2.4648	-3.0837	0.6718		H	3.9567	1.0089	0.4581
																C	5.7524	1.4186	-0.9257		Cl	6.6463	1.9713	-1.4905
																O	6.5147	0.6579	-0.2853
																O	4.5163	1.3106	-1.1244
																C	6.4033	2.6757	-1.5819
																F	6.2588	2.6392	-2.931
																F	5.8104	3.8132	-1.1429
																F	7.7209	2.7853	-1.3236

## Sheet: Figure S6
panel a)							panel b)
MeOH							EtOH
	species		1	1-PFOA	1-PFOA			species		1	1-PFOA	1-PFOA
	c[PFOA]	/M	0	50	100			c[PFOA]	/M	0	50	100
		λ	IF	IF	IF				λ	IF	IF	IF
		/nm	/arb.u.	/arb.u.	/arb.u.				/nm	/arb.u.	/arb.u.	/arb.u.
		490	1993.25	1543.91	1146.45				490	9715.38	6768.55	7916.43
		491	479.406	2747.26	1403.83				491	6218.66	5910.4	6794.18
		492	2126.01	2749.58	2753.87				492	5650.97	8341.42	5935.01
		493	3814.21	3972.65	4111.16				493	7192.52	8103.23	7481.46
		494	1779.66	3605.28	1699.44				494	6046.73	8425.54	11138.3
		495	6291.59	4582.91	5919.29				495	7279.42	9095.54	9379.48
		496	2444.99	4707.62	3100.03				496	11605.2	10381.5	8217.12
		497	5328.67	5428.27	6224.61				497	11379.6	12867.1	8583.35
		498	8131.95	8091.25	8227.67				498	13279.5	8338.29	7715.9
		499	11240.7	9119.27	6215.52				499	11824.5	16813.6	17072.4
		500	10896	8900.1	9547.93				500	13173.4	16565.7	16253.1
		501	12129.5	16272.3	8661.72				501	19856.5	17943.3	14774.1
		502	12371.1	19265.1	14375.1				502	23138.8	24114.5	17379.8
		503	25663.2	20119.9	20928.2				503	22034.9	26440.5	24488.9
		504	24627	26847.7	26614.8				504	27296.5	24326.3	28126.9
		505	28472.2	28919.5	30557.9				505	29003.5	38703.1	36311.2
		506	43813.3	48299.5	42501.2				506	45084.3	35670.9	44964.4
		507	55287.7	53160.3	46207.6				507	59786.4	50850.6	42974.6
		508	61896.7	69424.1	64675				508	67947.8	61799.7	61597.4
		509	78271.3	83283	78123.1				509	81659.6	80138.1	82795.2
		510	108994	102223	106135				510	107925	98546.7	94016.8
		511	136699	131099	138794				511	121557	127402	127553
		512	182160	169216	167256				512	158010	156117	182791
		513	223400	226276	218195				513	198815	202745	203379
		514	284766	274608	279778				514	245954	251206	247854
		515	323563	341659	338699				515	305451	303955	318461
		516	426330	425351	399395				516	393665	389432	403822
		517	516561	513746	498353				517	463470	481496	487506
		518	606542	631243	605792				518	586533	593788	600953
		519	750332	738251	735959				519	697375	710308	744447
		520	874464	899559	868895				520	847507	865177	885234
		521	1.03743e+06	1.03375e+06	996772				521	1.03673e+06	1.04525e+06	1.05576e+06
		522	1.17178e+06	1.18645e+06	1.15092e+06				522	1.27444e+06	1.26679e+06	1.28016e+06
		523	1.33051e+06	1.35588e+06	1.33011e+06				523	1.46093e+06	1.45016e+06	1.5102e+06
		524	1.54588e+06	1.50634e+06	1.47155e+06				524	1.6776e+06	1.67094e+06	1.75418e+06
		525	1.66001e+06	1.6878e+06	1.61015e+06				525	1.88476e+06	1.90029e+06	1.96544e+06
		526	1.8215e+06	1.80538e+06	1.72721e+06				526	2.15056e+06	2.14804e+06	2.18729e+06
		527	1.92641e+06	1.91266e+06	1.87508e+06				527	2.33813e+06	2.33021e+06	2.43146e+06
		528	2.01661e+06	2.02757e+06	1.93566e+06				528	2.56808e+06	2.57353e+06	2.61415e+06
		529	2.12982e+06	2.169e+06	2.07983e+06				529	2.79803e+06	2.79818e+06	2.86605e+06
		530	2.12176e+06	2.20168e+06	2.13096e+06				530	2.92987e+06	2.96904e+06	3.1225e+06
		531	2.22904e+06	2.20933e+06	2.16214e+06				531	3.12475e+06	3.15517e+06	3.2102e+06
		532	2.25082e+06	2.22949e+06	2.19711e+06				532	3.24066e+06	3.25913e+06	3.31937e+06
		533	2.20738e+06	2.2373e+06	2.17951e+06				533	3.30579e+06	3.35311e+06	3.44074e+06
		534	2.18765e+06	2.22973e+06	2.16792e+06				534	3.3952e+06	3.38611e+06	3.49483e+06
		535	2.15613e+06	2.1664e+06	2.11837e+06				535	3.41982e+06	3.35904e+06	3.53772e+06
		536	2.11192e+06	2.10948e+06	2.05296e+06				536	3.34325e+06	3.3786e+06	3.5403e+06
		537	2.05343e+06	2.06203e+06	1.99113e+06				537	3.40235e+06	3.39759e+06	3.47486e+06
		538	2.00256e+06	2.02705e+06	1.93993e+06				538	3.2611e+06	3.33219e+06	3.4927e+06
		539	1.88202e+06	1.92232e+06	1.85155e+06				539	3.29375e+06	3.23607e+06	3.33169e+06
		540	1.8068e+06	1.82863e+06	1.78055e+06				540	3.14285e+06	3.17838e+06	3.25154e+06
		541	1.74223e+06	1.77242e+06	1.72067e+06				541	3.04424e+06	3.10134e+06	3.22462e+06
		542	1.64552e+06	1.66742e+06	1.61262e+06				542	2.92084e+06	2.95409e+06	3.11904e+06
		543	1.60642e+06	1.5775e+06	1.54779e+06				543	2.84388e+06	2.80638e+06	3.00581e+06
		544	1.48899e+06	1.48746e+06	1.48819e+06				544	2.71126e+06	2.72751e+06	2.90849e+06
		545	1.40291e+06	1.45987e+06	1.37293e+06				545	2.61125e+06	2.57994e+06	2.71141e+06
		546	1.35181e+06	1.34309e+06	1.31291e+06				546	2.47196e+06	2.50821e+06	2.62667e+06
		547	1.29723e+06	1.31295e+06	1.27175e+06				547	2.41817e+06	2.36072e+06	2.4773e+06
		548	1.2356e+06	1.22949e+06	1.19294e+06				548	2.23342e+06	2.27178e+06	2.42422e+06
		549	1.14747e+06	1.14787e+06	1.14665e+06				549	2.16317e+06	2.17672e+06	2.30528e+06
		550	1.10451e+06	1.11674e+06	1.10305e+06				550	2.03029e+06	2.08099e+06	2.191e+06
		551	1.04826e+06	1.10024e+06	1.0222e+06				551	1.9062e+06	1.98619e+06	2.0761e+06
		552	989133	1.01056e+06	985378				552	1.89095e+06	1.91372e+06	1.96754e+06
		553	952772	989707	919650				553	1.74582e+06	1.75593e+06	1.85458e+06
		554	901836	919190	894540				554	1.6707e+06	1.70463e+06	1.75764e+06
		555	859813	880808	854134				555	1.56282e+06	1.60084e+06	1.72164e+06
		556	841658	842616	834519				556	1.51327e+06	1.54202e+06	1.61184e+06
		557	806794	845775	821721				557	1.4379e+06	1.50428e+06	1.51954e+06
		558	777718	811630	760833				558	1.4224e+06	1.42642e+06	1.47294e+06
		559	768217	763567	774876				559	1.34306e+06	1.29653e+06	1.41355e+06
		560	756930	771931	749057				560	1.29635e+06	1.29443e+06	1.40201e+06
		561	727104	715040	714183				561	1.27555e+06	1.29612e+06	1.3091e+06
		562	726329	721317	689643				562	1.18319e+06	1.20903e+06	1.26451e+06
		563	691944	701099	665109				563	1.1249e+06	1.18414e+06	1.254e+06
		564	671382	691444	656446				564	1.1498e+06	1.12552e+06	1.21264e+06
		565	646261	692653	643762				565	1.12281e+06	1.10239e+06	1.16136e+06
		566	646570	669131	651023				566	1.09459e+06	1.11444e+06	1.21268e+06
		567	639923	644855	622601				567	1.03889e+06	1.09332e+06	1.12015e+06
		568	641643	626775	611837				568	1.01771e+06	1.07018e+06	1.04739e+06
		569	603680	620570	626139				569	1.04445e+06	1.04403e+06	1.10137e+06
		570	573798	597728	604380				570	1.03667e+06	1.01656e+06	1.04089e+06
		571	561511	609560	566973				571	985323	1.00123e+06	1.03956e+06
		572	542183	567099	570526				572	953502	979036	1.02977e+06
		573	558402	539456	528081				573	887215	901898	1.05588e+06
		574	545530	531443	505375				574	916345	931351	982233
		575	506680	529208	502428				575	943174	935119	950578
		576	502095	505145	488636				576	872072	886303	952984
		577	481847	471389	476938				577	837895	848044	880051
		578	477973	479805	466478				578	865798	858810	898059
		579	441222	452964	438975				579	799313	843492	874279
		580	449794	431988	422954				580	795090	811360	823778
		581	407161	420663	393763				581	777463	739630	806382
		582	393613	415192	386546				582	715921	728251	807998
		583	404470	395391	367714				583	710378	751125	754397
		584	366587	382691	366180				584	672952	712105	716493
		585	353879	354177	352699				585	624588	686384	689403
		586	337465	356577	339273				586	647350	686793	637610
		587	311562	328625	330430				587	584480	608255	647027
		588	296583	312934	301590				588	572942	551957	585803
		589	288264	311571	287418				589	558405	578101	558663
		590	286121	290948	292201				590	533788	516568	559158
		591	278698	269103	257418				591	507251	529493	561034
		592	260960	248028	259804				592	496410	499638	518647
		593	249089	267948	258126				593	461945	514639	499979
		594	219778	239584	231621				594	469861	452208	461699
		595	219098	219220	197528				595	409110	451215	445111
		596	219025	212453	212395				596	417313	404520	447189
		597	214299	218999	212081				597	381399	422939	460633
		598	190517	206662	210433				598	373361	391265	428594
		599	177472	188656	189468				599	374131	341580	400107
		600	189528	191715	185383				600	353873	399216	359944
		601	183604	173754	178627				601	325869	350762	365777
		602	174237	174056	180096				602	335496	324064	320544
		603	160071	151907	156164				603	306143	318862	325551
		604	156403	172226	156654				604	301541	295894	323216
		605	149036	165548	146428				605	293945	301012	310155
		606	148771	145496	133521				606	252488	308449	324098
		607	137495	148262	142828				607	262676	270909	294053
		608	137114	140868	144649				608	262612	268722	271354
		609	129252	128350	104016				609	270583	250210	267674
		610	127065	122957	118705				610	240389	238986	263807
		611	122423	130521	118302				611	218711	241571	248176
		612	121626	124970	117220				612	240752	214358	248522
		613	112992	131791	113244				613	196376	213462	216780
		614	112288	107867	115532				614	202958	205904	235170
		615	101997	95018.5	95814.8				615	200727	208480	226108
		616	106208	104024	86565.7				616	171635	211279	239922
		617	98635.1	110788	106875				617	199309	202711	225257
		618	93454.3	99630.9	95300				618	208604	183014	186749
		619	95749.2	84283.7	81813.4				619	185499	200602	204158
		620	90772.7	77632	77350.6				620	172314	188570	189170
		621	88935.8	102333	96939.9				621	146983	175459	195375
		622	87360.7	82079.7	85283.6				622	167267	119487	173630
		623	75464.5	90821.1	89843.5				623	155460	152335	151265
		624	84645.5	85396.6	89651.9				624	170070	161257	144643
		625	85910.9	86475	71322.8				625	170861	157399	158143
		626	79345.4	71615.5	84647.5				626	171653	167467	156406
		627	65048	75306.2	74329.4				627	148429	145151	152689
		628	65915.4	65778.8	76270				628	124840	136991	154812
		629	68215	68681.6	64924.8				629	137784	145711	144684
		630	67808.1	85062.3	79662.8				630	115891	131201	141556
		631	71128.8	63805.4	60454.5				631	143264	137912	151350
		632	57494.5	70745.9	73051.8				632	102190	125249	120138
		633	57698	53166.9	54568.2				633	125917	125633	126655
		634	59629	57023.6	52144.7				634	124935	118636	127932
		635	59738.1	52431.5	60132.9				635	122991	120547	103077
		636	63050.2	53619.9	58493.4				636	99581.4	101586	116925
		637	52000.6	49996.8	51942.4				637	106888	115843	109981
		638	45191.7	46939.3	51843.5				638	113158	95095.4	103011
		639	43164.5	48693.9	48636.2				639	110773	99285.6	114845
		640	43880.2	49030.1	46840				640	98822.1	101260	92819
		641	51073.8	44296.2	47920.7				641	106384	94886.2	109703
		642	48565.3	28695.9	31219.4				642	108459	99126.4	85312.3
		643	34063.3	38862.6	38706.2				643	96491.3	91935.5	107719
		644	48248.7	46402	42269.5				644	104094	99354.7	102882
		645	45177.3	61989.4	38325.8				645	93335.6	76653.4	114297
		646	41514.7	44539.5	39662.4				646	90657.8	98926.5	65232.5
		647	29113.2	28338.3	30458.1				647	79367	86475.8	99646.5
		648	32105.6	37858.3	21611.3				648	75431.7	110442	89883.7
		649	35440.5	26204.7	25530.9				649	95825.1	69968.6	75810.6
		650	36347.4	40860.5	31930.6				650	85378.1	86580	89108.5

## Sheet: Figure S7
panel a)																panel b)												panel c)											panel d)	inset
solvent	MeCN															EtOAc												PrOAc
	c[PFOA]	/M	0	2.016e-07	4.032e-07	6.048e-07	8.064e-07	1.008e-06	1.232e-06	1.624e-06	2.0272e-06	2.4304e-06	3.2368e-06	4.0544e-06		c[PFOA]	/M	0	4.95146e-07	9.80769e-07	1.45714e-06	1.92453e-06	2.38318e-06	2.83333e-06	3.27523e-06	3.70909e-06		c[PFOA]	/M	0	4.95146e-07	9.80769e-07	1.45714e-06	1.92453e-06	2.38318e-06	2.83333e-06	3.27523e-06		solvent		MeCN				EtOAc		PrOAc
		λ	IF	IF	IF	IF	IF	IF	IF	IF	IF	IF	IF	IF			λ	IF	IF	IF	IF	IF	IF	IF	IF	IF			λ	IF	IF	IF	IF	IF	IF	IF	IF			c[PFOA]	ΔF/F0	(±{ΔF/F0})		c[PFOA]	ΔF/F0	(±{ΔF/F0})	ΔF/F0	(±{ΔF/F0})
		/nm	/arb.u.	/arb.u.	/arb.u.	/arb.u.	/arb.u.	/arb.u.	/arb.u.	/arb.u.	/arb.u.	/arb.u.	/arb.u.	/arb.u.			/nm	/arb.u.	/arb.u.	/arb.u.	/arb.u.	/arb.u.	/arb.u.	/arb.u.	/arb.u.	/arb.u.			/nm	/arb.u.	/arb.u.	/arb.u.	/arb.u.	/arb.u.	/arb.u.	/arb.u.	/arb.u.			/M				/M
		500	283.396	401.926	514.811	885.307	1409.46	1661.98	2158.08	2646.2	2738.5	2875.99	3304.14	3046.14			500	740.454	790.425	1336.05	1836.59	2680.71	2881.19	3287.85	3567.31	3571.01			500	563.491	1139.34	1637.67	2437.74	2782.25	2768.33	2929.52	2861.77			0	0	0.0833946		0	0	0.0833946	0	0.0833946
		501	426.058	707.325	1090.57	1499.64	1847.89	2046.79	2868.92	2931.19	3424.19	3661.71	3781.67	3652.42			501	460.485	826.507	1476.86	2020.85	2892.5	3862.98	3816.62	3829.84	4082.13			501	294.914	1025.7	1418.32	2428.2	2655.46	3125.03	3174.11	3144.73			4e-07	5.30428	0.525743		4.95146e-07	2.256	0.271533	1.6456	0.220629
		502	174.63	773.428	735.259	1299.17	1879.2	2537	3336.04	3591.43	3479.13	4189.32	4894.01	4340.15			502	590.127	1102.9	1757.68	2496.26	3343.81	4210.17	4579.18	4557.93	5246.64			502	488.393	1258.91	2382.53	3209.21	3652.48	4238.64	4037.53	3923.54			8e-07	14.056	1.04542		9.80769e-07	5.21804	0.518551	3.97601	0.414973
		503	239.175	671.994	913.483	1876.35	2236.2	2959.57	3840.22	4024.07	5488.9	5224.86	5131.88	5241.52			503	593.331	1328.41	2074.71	3149.84	3655.66	5168.16	5891.21	5879.05	6319.72			503	547.391	1556.65	2361.38	3383.27	4698.73	4796.26	4651.83	5075.58			1.2e-06	24.5253	1.59841		1.45714e-06	8.25391	0.771727	6.35554	0.613413
		504	389.564	402.084	1361.34	1816.64	2831.93	3243.91	4400.16	5421.74	6177.33	6461.29	6940.42	7106.78			504	929.445	1452.35	2711.93	3702.72	4986.92	6285.9	7077.6	7132.25	7101.25			504	939.126	1804.6	3419.63	4669.66	5714.06	5941.66	6586.8	6110.88			1.6e-06	31.7369	2.05		1.92453e-06	11.5258	0.869738	8.39902	0.652629
		505	207.153	986.894	1800.63	2793.18	3445.29	3804.07	5491.02	6587.28	7048.33	7784.74	8597.52	8381.65			505	721.924	1575.42	3157.7	4564.49	6181.77	7826.64	8507.53	8953.69	9105.82			505	1164.76	2307.85	3553.99	5039.52	6720.21	7651.68	7704.93	8062.79			2e-06	36.4285	2.34379		2.38318e-06	14.5762	1.08155	9.34686	0.718443
		506	769.776	1434.97	2309.41	3373	4294.08	5773.83	6586.94	8248.41	9409.6	9987.06	9824.9	10717.4			506	1513.54	2516.96	4151.5	5848.77	7961.31	9307.3	10895.9	11108.6	11623			506	1334.03	3215.52	4777.56	7058	8391.03	9499.61	10167.9	9446.99			2.4e-06	38.6167	2.48082		2.83333e-06	16.9589	1.24699	9.5312	0.731243
		507	693.222	1425.84	2259.92	3827.71	5069.44	6516.3	8322	10727	11716.9	12323	12385.3	12543.3			507	1685.92	3092.33	4867.02	7289.5	9775.22	12087.9	13958	14161.3	13980.7			507	2200.61	3787.58	6377.36	9115.76	10839.6	11965.8	12889.2	11572.5			2.8e-06	39.4421	2.53251		3.27523e-06	17.5628	1.28892	9.62517	0.737767
		508	1004.68	2140.04	3507.92	4485.09	6539.93	8754.13	9965.67	12428.3	14366.1	15646.6	16072.4	17147.1			508	2156.75	4422.3	6119.08	9613.28	11573.7	15283	16677.5	16909.9	17516.4			508	2558.88	4539.3	7499.12	10975.7	13791.8	15130.4	14967.8	14938.7			3.2e-06	39.6958	2.54839
		509	1015.66	2263.94	3656.64	5917.36	7913.14	10210.2	12688.3	16825.2	18399.3	19261.9	19563.3	19754.5			509	2365.13	4373.7	8455.3	11207.3	14576.7	18083.9	20353	21211.4	21962.6			509	3169.57	5777.6	9012.11	13233.7	17599.6	18904.8	19333	18765.2
		510	1198.58	3226.44	4601.16	7307.4	10091.8	12813.9	15934.2	20494.1	21972.3	23357.7	24482.4	24957			510	3310.24	6555.08	9960.75	14434.3	18704.5	23401.4	26632.6	27194.4	27817.2			510	3680.79	7502.69	11501.6	16545.6	20815	23106.1	22785.9	22954.2
		511	1596.28	3531.53	5541.16	9168.87	12941	16328.2	19323.1	25777.5	28731.4	30639.7	30402.5	29391.4			511	3826.04	7623.1	12324.2	17920.9	23590.9	29391.9	34032.2	33502.1	35197			511	4602.19	9213.75	14526.5	21663.3	27204.6	28292.6	28886.3	29261.4
		512	1871.69	4150.13	7203.72	10343.4	15321.1	19649.3	25166.6	31244.6	34782.2	36673.7	37167	37996.3			512	5406.68	9692.31	15826.5	22842.7	30222.1	36817.7	42230.5	43050.6	43690			512	6030.97	11231.9	19224.7	26824.4	33392.9	36969.8	36448.3	37712.3
		513	2470.85	5349.9	9056.63	14373.3	19325.8	25427.1	30537.7	39192.3	43367.7	45975.2	46941.9	47003.7			513	6378.64	11878.3	19445	28648.3	35824.9	45570.5	52896.3	53424.6	54753.5			513	7408.31	14316.3	23450.1	32958.8	41830.4	45617.4	46038.9	46297.6
		514	2851.99	7032.14	10548.3	16861.4	24024.8	31387	37763.3	49587.7	55405.6	57781.8	57275.2	59522.1			514	7321.82	14887.6	24198.5	35328.8	46145.4	56878.7	66106.6	68307.6	68624.5			514	10355.3	17617.3	30054.6	41821.1	52602.7	55905.3	57280.2	58392.8
		515	3490.26	8692.96	14284.4	20791.8	29137.6	37316.3	47066.1	61574.7	69271.6	72008.5	74749.6	75227.9			515	9730.65	19168.9	31438.1	43723.6	55564	71659.9	82268.2	84700.7	87022.5			515	12483.4	22930.7	35549.3	52259.8	64386.7	71715.5	74190.3	72404.3
		516	5035.25	11026	18055.5	26941.6	36253.6	47284.2	62170.5	77146.6	86932.2	88707.6	91241.5	93859			516	11324.4	22765.6	38089	54312.4	73423.2	89190.8	103604	106606	105776			516	15437.3	27514.8	45746.2	64373.8	82675.1	89511.3	90078.7	92555.9
		517	5856.16	13126.9	21443	30915.2	44951.2	57639.2	71377.3	94846.4	104896	110241	113008	113948			517	13941.2	28550.5	45909.1	68004.2	89534.3	110816	125800	130148	134649			517	18187.2	34718.3	56100.7	79909.9	101175	110460	112987	114759
		518	7156.06	14226.6	26041.7	40551.9	55916.8	73753.2	91719.3	116279	131839	136903	138321	140440			518	17540.7	35208.9	58843.5	84025.6	110990	138117	159334	162405	164131			518	22398.7	41796.8	71049.4	100839	125406	138090	137232	142602
		519	8221.39	18721.1	31759.1	48563.6	68902.3	88582	113440	143491	157821	167283	173055	172916			519	21215.9	41409	71972.4	102900	137130	167924	192216	197855	202150			519	26893.5	51816.8	85817.6	122606	155167	168632	172560	172494
		520	9195.89	22974.5	38967.7	59731	81392.9	106524	135162	173518	190537	200566	207831	208841			520	23408.8	51241.6	86509.3	123330	162658	202220	234598	238611	241260			520	32089.6	61843	105968	149846	188044	203045	207394	210776
		521	10666.8	26781.3	44851.2	71066.4	98035.3	130318	161727	208088	234459	242101	246118	250481			521	27980.5	59490	103383	151248	194537	247220	279747	286015	291438			521	37366.5	74774.7	125913	178433	229816	250319	248424	254323
		522	12737.4	31543.9	53399.9	81675	117966	152854	191888	244370	274900	284945	293240	295539			522	32608.5	71797.1	122408	175140	234907	290274	336020	344363	342680			522	44750.3	88245.1	149759	216929	270529	295625	301061	303485
		523	14154.5	35828.6	62151.2	95629.2	136561	180091	224709	284534	319900	338487	339341	348069			523	36268.5	82692.6	145167	205703	272876	342527	393419	399929	406480			523	50538.3	102792	175527	254826	316669	346505	348599	355154
		524	15285.1	40775.9	73224.6	112885	157830	209003	262610	335514	377507	388822	396960	404655			524	41349.6	95843.8	166664	240635	320549	388695	456501	466537	469230			524	57659	120593	206759	294482	368359	408220	409685	414715
		525	16987.8	46718.8	82466.1	129368	183261	240244	303068	387755	431912	451342	459019	464218			525	45348.5	109748	191087	278856	362944	454339	517345	527751	538682			525	65300.5	136335	238936	341890	427248	468167	477899	478616
		526	18141.7	52219.3	93365.4	142377	207652	272776	346926	437128	491422	507460	520263	524489			526	49406.6	120882	215970	312952	412138	516165	589089	603228	612745			526	72426.7	154530	271574	390654	484661	534592	539579	545428
		527	19703.7	57742.2	100931	162177	230989	310628	388972	494295	548821	566962	584080	585585			527	52940.6	135111	238171	349982	463287	579824	658881	676715	678530			527	79525.5	170889	304257	432341	547303	597523	607714	617835
		528	20877.6	61820.8	110557	177135	257364	338123	426915	540942	604444	629184	640319	655204			528	54743.3	146156	264919	386530	507802	632702	725505	744652	748202			528	85293.8	191665	335119	482862	605321	662108	668541	680559
		529	21320.2	67519.6	123361	193010	279142	367070	462060	586754	657278	689686	699246	710006			529	59136.1	157193	289912	417741	555215	688344	789446	812351	814744			529	91226	205637	365276	523435	660738	721518	730884	742259
		530	22875.5	69217.7	129946	208705	299092	392181	501951	637617	714773	740754	752445	761749			530	60040.1	165570	304334	444326	598009	736481	840968	871489	876388			530	93140.6	216733	390884	565636	717256	772814	790289	796664
		531	23030	74181.7	135514	220333	316037	423802	537615	675245	762538	787780	801424	813644			531	62163.6	175828	322914	472233	630404	785127	895419	924281	935485			531	97549.8	228748	413952	604643	763880	836191	845736	857650
		532	22711.1	75677.3	139139	228320	333668	440744	557242	715918	795145	832491	852434	853191			532	61119.6	182100	333049	495489	659795	815549	942923	969597	976322			532	99069.2	235592	435905	631056	799827	877683	892602	898216
		533	23633	77809.1	144864	237879	341605	457404	583639	737763	830821	863666	879116	887511			533	62433.7	186735	347280	509824	684892	847063	975907	1.00414e+06	1.01082e+06			533	97732.8	246323	449947	656627	833500	905637	919600	938849
		534	22318.7	78857.5	148571	242624	347485	466843	595528	760486	856961	889301	910725	917417			534	60580.1	189823	350934	522307	701243	869516	996452	1.02781e+06	1.03898e+06			534	100044	248730	464716	677039	853508	943771	957663	961609
		535	23085.5	79997.3	149664	250710	362349	477928	604496	770226	872745	907269	926234	937805			535	57843	189339	355446	526510	718182	882397	1.00566e+06	1.04582e+06	1.05372e+06			535	98294.9	254391	471188	688742	869394	955514	968947	981788
		536	21522.5	77446.2	151738	250865	360509	483667	613436	778832	886933	910207	937257	945120			536	57284	187080	357459	526503	709273	880691	1.02078e+06	1.05043e+06	1.05758e+06			536	95999.6	253505	470570	690805	876094	966089	975458	987231
		537	20775.9	77702.9	148490	247422	358193	484943	609509	785862	880041	913523	937254	949637			537	57157.7	185210	356808	520044	707960	879547	1.01375e+06	1.04646e+06	1.05975e+06			537	93838.4	247851	468356	689240	876957	965009	983629	993628
		538	20398.7	76247.7	149097	244054	357736	477264	610137	778109	882226	912355	938954	945619			538	53505.5	180619	351083	514597	699281	871724	992570	1.03701e+06	1.04523e+06			538	90050.3	245789	462825	683169	872014	961169	974153	983559
		539	19594.8	74000.2	144711	240891	351058	473425	596887	769594	867866	901205	926153	936583			539	50982.7	177383	340519	507821	689323	855189	981353	1.01985e+06	1.02656e+06			539	88213.5	239689	453326	675070	857213	944218	959202	966714
		540	18931.1	70668.5	144589	233989	347257	460968	584036	753865	852305	886596	911705	917822			540	47807	169808	331437	490032	665315	834781	959356	996123	995742			540	84704.8	233551	444107	656009	829249	920250	937125	945093
		541	17179.5	68968.7	137028	229371	335859	447133	569610	733190	830764	870040	883907	894410			541	46081.5	162719	318919	474950	650464	806593	936075	960744	972807			541	79915.8	222574	423697	636199	807557	895806	909341	921216
		542	16570.5	67189.5	131104	221194	325465	436908	550989	715434	810060	840296	859497	869758			542	43700.8	157561	308117	462819	623815	780875	897114	930256	936945			542	77065.1	219154	414512	615665	788996	866053	877577	889354
		543	15679.2	64187.8	125620	214326	315381	424262	539721	689033	781159	818050	830431	845358			543	42301.1	153126	292140	445038	602056	756729	867237	893804	907575			543	74163.3	204646	394481	591426	751823	835453	847902	863511
		544	15807	59474.9	124398	204306	299346	403044	511745	661293	751989	775566	799894	815062			544	39134.6	145960	284299	422091	579346	722686	828800	866619	867465			544	71080.9	201262	381998	572054	724386	801637	814358	818591
		545	14987.7	58782.9	117598	194118	291810	390517	488964	639879	728197	752526	772791	779683			545	36790.7	138914	270731	407829	553529	686323	788267	821566	829128			545	65517.8	189639	361949	544927	700260	773415	780199	787863
		546	14953.3	56979.5	113595	190915	277459	378919	475185	607905	697610	723641	745375	753934			546	34932.7	131985	256086	388613	530277	655923	761276	780509	793788			546	62971.2	180489	346581	514382	663262	723841	749435	750096
		547	13281.5	52798.1	107500	179378	267396	357068	455695	581718	665965	697605	713091	717711			547	33314.9	124597	248172	366677	508551	624882	722773	747969	751859			547	59190.3	172058	328632	496601	632914	704716	713740	720650
		548	12820.9	50407.9	101383	172775	257122	339815	434269	559280	638377	663183	681196	686749			548	32065.6	118929	232869	353441	479529	600447	692188	713799	721068			548	56495.9	162920	313982	468099	603647	666010	680609	687839
		549	11731.2	48796.6	96733.9	166261	245313	325886	422454	537048	605068	630603	646388	651747			549	29517.6	114519	222431	336765	457767	568757	655852	678012	686565			549	52488.4	156756	296728	450630	574809	635915	646804	655092
		550	11749.7	46496.8	91821.5	159037	229240	305571	396557	512957	576377	599794	618277	630633			550	29238.2	106873	211874	316426	435814	539816	626031	652150	656256			550	50562	146958	283489	425699	547015	604894	616138	618961
		551	10762.7	44262.4	89419.5	151734	217788	295661	376510	486199	554356	570446	595395	595423			551	27197.3	101150	202329	300889	414979	513581	598094	620221	619718			551	48202.9	139188	268955	404350	521197	571841	589524	595091
		552	10393.4	40968.4	84395	142727	208231	285066	361019	462099	531478	551232	569541	573388			552	25392.6	97236.8	190544	288551	395312	492720	572235	587373	597135			552	46130.7	134435	258200	382487	496549	545475	559425	562215
		553	9444.65	39538.8	81080	139221	202930	270545	344774	438541	507308	526253	540856	543473			553	25015.5	91518.5	180773	274906	374673	470433	536178	557126	563028			553	44435.9	127917	244299	368064	475266	517894	533665	530255
		554	9108.38	37253.8	77625.8	130286	191216	257459	328920	423544	484670	504212	516371	520878			554	24264.5	90547.1	174520	260450	354823	445578	512213	538427	536135			554	41887.2	120944	233576	350232	450076	497395	503622	506694
		555	8954.53	37300.1	73960.6	127092	182531	243496	317895	406463	468421	477962	496884	499581			555	23684.7	83137.6	166267	248906	338258	425708	487132	506715	511518			555	38937.8	112858	223871	329659	429313	473187	479736	491075
		556	8402.5	34744.3	72605	119694	172550	235064	297041	385321	442497	458540	465371	477928			556	22216.8	82401.8	157200	238771	323029	404410	468200	485839	488137			556	36753.4	108594	213978	316422	409711	451705	463241	462022
		557	8446.31	32417.9	67915.2	115847	167767	229294	289875	375480	423263	440410	457561	461117			557	22050.2	77235.5	151949	229162	312169	391350	449764	471235	470109			557	36763.1	104621	206062	305248	389492	429245	441582	447890
		558	8303.45	33054.6	66079.8	110942	164684	222603	274839	355176	406269	422219	437652	442958			558	20775.5	74749.7	148368	218598	304241	373843	430717	450199	448349			558	35124.2	102037	197657	291076	374845	417276	421837	424350
		559	8121.58	32265.1	64547.9	109105	154432	210642	266574	345918	391440	407977	423576	425909			559	19764.4	72913.2	140963	213711	283656	361107	417935	435169	435648			559	34983.9	97176.4	190781	281880	362618	400008	407046	408555
		560	8079.78	30310.7	62723.4	103089	149365	201494	251261	334021	380123	392071	403544	407207			560	20250.4	69078.1	133880	202632	277233	344538	398388	416733	415454			560	34501	95254	183408	273234	350866	387408	392867	396827
		561	7794.41	28906.1	57984.4	98811.8	148310	197194	242928	323050	367554	380780	393862	394483			561	19138.6	67857.1	132961	195865	268440	335497	385765	403773	406469			561	31099.9	91843.3	173924	262080	336187	371116	376073	377110
		562	7509.83	29116.5	57882.8	96850.6	142396	187138	245043	310845	357372	369255	379888	380890			562	18686.1	65133.8	127579	192959	263424	324365	376665	388894	396906			562	31597.5	86638.9	168307	253104	328656	361152	367040	373006
		563	7239.39	27243.5	58081.3	95982.2	135014	181771	234386	299247	344103	357180	368050	369880			563	18316.3	65057.4	123652	187353	256799	318135	363325	383293	382294			563	30080.3	87189.1	165033	246355	315661	351220	356579	362369
		564	6795.69	26311.3	55719.7	90380.2	132373	176078	226957	294361	333213	348244	356573	358619			564	18775.4	62490.2	119781	185226	250936	306791	356001	368521	372118			564	28557.4	85959.5	161283	241715	308883	344003	347221	347192
		565	7000.5	27425.5	55053.7	90660.2	129854	176015	221673	286534	325052	340057	350726	347913			565	17116.9	60975.2	118687	176364	239056	301639	351188	359990	362409			565	29557	80978.2	157337	235057	303253	333214	340818	339411
		566	6954.27	27930.7	54550.1	87344.5	127924	172019	218056	281448	325952	331533	348205	345307			566	17967.2	59883.9	118384	175457	236377	291336	343203	353474	356094			566	29772.9	80446	154694	227165	294519	323527	331833	331268
		567	7033.6	24966.2	50842.5	85035	124539	167813	211838	272352	312570	330959	335140	336497			567	16869.1	58131.7	113460	172228	232969	290876	335346	352067	347499			567	28982.3	78999.8	152871	227297	292038	317762	327798	325061
		568	6950.11	23648.2	52124.7	84933.4	121804	162739	211544	267367	306992	320648	324947	334099			568	16758.1	58267.8	111266	168465	226731	282841	328086	336494	341410			568	29043.7	76073.2	146582	220425	280090	309028	326032	320760
		569	6787.03	24088.3	52555.3	81773.6	120981	159172	203104	264105	301607	312807	322151	325746			569	16228.7	58037.3	110336	160468	221475	274881	323937	334600	335223			569	27995.3	76598.9	144125	215654	279257	307353	316523	315781
		570	5987.68	24141.8	48843.1	82950.5	118851	156916	201280	263269	295579	306926	315951	320764			570	15899.8	55307.7	107806	161377	218088	276587	316182	327019	328496			570	27898.3	74250.6	144457	214325	274854	298633	302409	309885
		571	6143.71	24250.8	47740.7	78786.5	116098	155923	200985	255437	285410	301332	314528	313956			571	16325.2	55627.1	105678	157991	212831	270152	313074	315745	323854			571	26312.1	73113.9	140064	211943	266206	296642	296677	307266
		572	5847.71	23135.5	48104.9	75900.7	112514	152984	191987	251054	283077	293454	302190	309383			572	14649.9	55328.3	106734	156065	210364	265625	304774	311604	318959			572	25861.4	71339.9	136986	204250	262272	291519	295587	295105
		573	6478.06	22992.2	46654.1	76215.8	111412	147189	189305	245032	278190	288231	297147	297375			573	16038.3	53235.6	101543	152953	207952	259773	299887	313274	316619			573	25740.5	70667.2	135878	199843	256466	279634	289274	292136
		574	5972.74	22330.3	45781.1	72985	107799	148564	185844	239541	274876	287590	293473	296411			574	15020.2	53110	100155	151463	201998	252579	289847	306952	304520			574	24845.5	66711	132347	195309	247769	278559	290611	286913
		575	6153	22108.2	43705.4	70214.5	105439	142208	181508	235013	268953	280301	283802	290889			575	14428.8	51452.6	96876.1	146051	197420	246180	286798	296124	304398			575	24228.8	65984.2	132442	192819	249166	273686	280508	281265
		576	5773.35	21695.8	44316.8	70661.4	104028	137651	177020	232754	263700	272562	281570	284446			576	12815.3	49353.3	94414.2	145932	198559	244061	281137	292273	294193			576	23005.1	66726.8	126555	188997	240810	268200	276877	273303
		577	6117.38	20585.6	43986.4	71283.7	102730	140466	175653	223946	252949	264847	272800	275726			577	13155.7	48940.6	92977.3	138650	184845	235297	272836	286900	290294			577	23669.6	64357.6	124346	182655	234711	261073	266150	272357
		578	4977.72	18963.1	40752.4	67419.6	97253.4	132990	168395	216548	246473	258828	266792	268227			578	12907.8	47318	90943.2	136300	182336	232076	270684	269741	277147			578	21582.3	61891	120630	177768	228319	250081	255368	264747
		579	4826.64	19100.6	37373.3	63965.2	96307.2	130400	170493	211419	239890	254042	258825	260584			579	12009	45301.8	87668.2	133052	176903	224614	259358	268128	268845			579	22253.8	59758.3	116060	175253	223208	247546	251335	256009
		580	4983.76	19185.4	38309.6	66214.4	92860.6	126796	157340	203960	237295	242792	254576	254895			580	12358	44202.6	85593.9	126934	175842	215493	249832	258320	262684			580	19258.7	57133.4	112672	169649	216183	238615	246499	244885
		581	5039.29	17713.8	37307.1	61914.3	89413.8	120444	156783	203369	232847	237722	245188	248977			581	11380.3	40772.3	83065.3	123589	167198	209041	240652	251401	255025			581	19884.1	54321.3	104654	163748	212282	234698	237161	236163
		582	3945.08	17984.6	35083.3	60373.6	88573.8	117647	153329	201520	222750	228267	239375	242852			582	11659.1	41712.9	80170.3	119344	162333	201876	239170	247287	245908			582	18990.8	54979.6	104655	156839	202904	225906	230226	232320
		583	4417.04	17468.5	35185.4	56044	87563.3	115294	146078	187850	218222	224542	228566	229409			583	9768.07	39269.6	80907.5	112715	155511	197566	227783	237700	237670			583	19057.9	53097.6	101113	155026	199296	219804	223741	223808
		584	3746.89	15383.8	34266	54842.1	80145.5	110564	142052	182273	201544	215222	222122	224164			584	10287.4	36799.6	74037.2	111849	152091	189144	222062	229810	230053			584	18113.3	50777	101016	150642	189142	210267	215779	215614
		585	3916.94	15498.9	33103.6	54858.2	76640.3	107255	137846	178751	203369	208500	209989	217212			585	9078.33	35440.9	70669.7	107618	146486	183568	211251	217310	222600			585	17340.4	46910	94465.3	143257	183579	205202	208840	210092
		586	3393.4	15060.3	29826.1	51166.8	77709.8	105615	130898	174016	193796	199706	208655	209543			586	8867.94	34306.5	69015.8	103599	140357	179096	204661	215600	216368			586	16401.1	46949.5	91518.8	137272	178827	196434	199011	201484
		587	4192.76	14813	30394.9	50155.9	72252.9	101445	128880	167012	190939	195909	204432	203880			587	9236.53	32996.5	64870.1	99426.2	137324	166951	195370	205516	205634			587	15993.4	44162.5	88350.2	133732	170110	190820	193759	194051
		588	3072.81	14790.2	28562.7	47225.5	72070	95981.5	120590	158522	184045	188502	188843	198305			588	7858.72	31914.3	62901.5	93949.5	127916	161191	187683	195775	196948			588	14246.2	43321.4	82706.6	127102	165184	179724	182522	184553
		589	3296.84	13271.2	27992.1	46049.8	66794.7	95071.6	117917	152929	171183	180623	185272	187171			589	7608.77	31360.7	61426.2	89865.5	125602	152389	181488	186757	187658			589	13356	41047.3	80653.6	120979	158763	170240	176367	175883
		590	2935.52	12515	26802.4	46250.6	64070.8	89348.7	111133	142571	169240	176017	176372	180928			590	7886.73	29074.8	57172.2	89070.7	119418	151504	172866	177204	181126			590	13172.6	38859.5	78967.1	116480	151076	166735	168952	170323
		591	3282.66	13036.5	24502.8	43662.9	63850.1	84867.1	108554	140418	160440	166052	171858	172774			591	7819.5	27726.2	55043.7	81203.2	117236	142798	165370	172514	174886			591	13383.9	37150.9	75093.3	110965	144190	159256	162784	165161
		592	3332.42	11673.7	24388.5	41299.3	61858.6	81039.5	105985	133797	157446	158980	160653	165909			592	7176.5	26480	52950.9	80389	111784	138791	161136	164076	162443			592	10915.9	35672.1	72213.7	105306	137367	151702	155162	158600
		593	2218.22	12121.4	22861.6	37471.6	57272.3	74567.5	99873.4	130814	149721	150612	158107	157072			593	6958.34	26345.5	49967.1	77852.7	105685	132418	154549	158742	158030			593	11637.1	34774.1	68763.4	101965	132754	145440	149521	149331
		594	2564.93	11010.6	24509	36503	56102	73929.8	95653.4	122825	143140	147717	148317	153415			594	6216.14	25288.8	49046.8	73504.7	99463.4	124847	145578	148837	150938			594	11467.2	33350.3	65004.6	99429.1	127684	137066	141288	143283
		595	2989.36	9321.81	21737	35094.4	53232.4	69741.9	90017.1	118537	134847	143025	142428	144503			595	6588.11	23954	50218.6	70270.9	98257.1	121160	140274	146600	146412			595	10535.6	31260.3	61938.1	93239.4	121670	133933	137126	137413
		596	2022.87	11130.7	20870.4	35320.2	53478.1	70129.9	85610.2	110743	132022	133919	138123	139231			596	5828.2	24149.2	44318.5	66394.2	92777.1	114041	132193	138181	138577			596	10196.7	30278.7	59900.5	90303.6	116265	128400	125812	128863
		597	2693.1	10620.8	19994.3	32806.9	48843.6	66345.8	85007.4	109432	121371	128518	134222	134544			597	5379.6	22048.7	40084.9	65134.1	86218	107409	126161	129847	134884			597	9322.6	29117.4	57316	87232.3	111720	121511	125491	128311
		598	1882.65	7891.58	17537.5	30361.2	46147.2	63338.6	76997.3	105619	118697	124698	124473	128433			598	5255.05	21210.4	42348.2	62376.6	84274.7	106417	121567	125368	126375			598	8960.22	28028	54335.5	82967.9	104530	116962	118205	119396
		599	2232.21	9102.1	20003.4	30438.8	44581.5	59278	76847.6	100842	112649	119438	122226	123685			599	4626.53	19673.9	38163	59223.8	78972.3	99840.8	118649	120136	119553			599	8553.09	25716.8	50912.3	78140.7	102423	110091	113753	114181
		600	2468.12	8573.1	18392.2	28538.4	42724.6	60792.4	71916.3	93035.6	109320	113057	117523	118930			600	4389.66	19054.8	36485.1	55432.7	75762.2	97070.2	110716	113716	116887			600	9581.83	26087.2	49640.7	76636.8	96041.3	106093	107636	110627
		601	2311.59	7928.01	17993.5	27575.4	43017.2	55199.2	69821.9	90119.6	103013	108436	109786	116214			601	4151.17	18596.5	34863.5	54316.8	73315.8	92330.6	105734	110280	113101			601	8346.37	25734.8	48192.5	67974.2	93530.1	104084	104618	105128
		602	1738.89	7778.52	15662.3	27846.6	38810.3	52475.4	66641.9	88877.4	98475.5	103464	105130	105590			602	4850.44	17842.9	33829.7	52206.6	69690.7	87734.2	102698	104749	105503			602	7237.68	21899	44768.8	69089.7	87260.7	99416.4	99298.4	98220.8
		603	1963.74	7337.07	16245	26393.4	37016.7	51433.7	66478.4	84554.1	98620.4	102487	102881	107999			603	4267.01	16649.9	34249.4	49743.2	67483.5	83229.1	98473.5	100623	101525			603	7609.33	22260.9	43328	64182.5	84331.1	95381.7	93775.7	94048.4
		604	1390.34	6054.6	14950.4	23965.4	36464.6	49394	62188.6	81016.9	94031.8	96031.3	98092.2	99436.7			604	3810.27	15388.1	30812.3	46113.5	64859.9	79501.8	93636.2	97785.6	99108.5			604	7107.13	20855.5	41836.1	64660.9	83551.9	90820.2	92231.7	92365.9
		605	2115.11	6575.61	14491.6	24513.1	36354.7	46774.5	57372.3	78045.9	89512.6	91480.9	95890	95807.7			605	4057.67	15173	28847.6	46056.3	62015.7	77192.1	90301.1	95290.8	96219.7			605	7204.73	20755.9	41664.6	57422.6	76610.2	87245.4	90186.6	87833.6
		606	1743.69	6498.6	13494.3	23118.2	33655.8	46954.4	58931.6	74674.7	85999.3	92333.6	93616.9	93440.5			606	3821.74	14688.3	28105.5	43393.1	59623.8	74240.5	85727.7	89892.2	88058.2			606	7285.47	19609.1	37809.6	56912	78269	80100.8	84814.4	86635.5
		607	989.064	5704.75	12771.2	21543.4	31325.9	42479.8	56726.1	75539.7	83116.4	83824.7	85306.5	89454			607	3834.53	14405.7	26978.1	41789.1	58834	70913.6	81146	85606.1	88044.7			607	6229.75	18499.8	37470.8	55178.2	71383.6	80270.6	78651.9	83642.3
		608	1325.44	6816.87	13168.4	20870.4	32533.4	40480.5	56261	66752	78950.8	83833.4	84660.3	88524.6			608	3411.02	14457.1	26377.7	43495.5	56783.4	68489.6	82161.4	84566.2	84373.9			608	6773.81	19257.3	37095.9	52815.6	67700.4	76083	79330.9	77405.5
		609	1246.41	5715.99	12371.5	21338.3	29479.4	42125.5	49538.9	65173.7	74210.3	76341	79147.4	81512.9			609	3132.69	13857.6	26274.8	39667.1	54134.8	66224.1	78259.6	80843.9	80490.3			609	6521.82	17478.7	34158.9	49260.3	70336.3	73705.1	77269.1	79002.5
		610	1561.67	7147.66	12728.5	19922	30389.2	37615.5	49630.8	66727.8	73732.2	74836.7	79635.3	78803.1			610	3034.95	12822.4	23637	39792.3	52504.8	61161	72438.7	76245.5	81395.2			610	5782.08	17199	33090.2	49183.8	62028.3	69930.7	73417	71360.8
		611	1296.34	5680.54	10731.2	17238.9	26595.2	36391.4	45311.3	64720.1	72809.7	71919.1	77301.7	75461.4			611	3184.79	12669.1	23825.9	37378.7	49607.2	61039.1	71526.7	77275.3	76761.6			611	5636.81	16227.1	33434.6	48929.9	62900.4	69438.1	71650.3	72238.5
		612	2002.51	6770.38	12628.5	18972.1	26134.4	36634	48583.7	60456.3	70705	72453.7	73465.6	76062.5			612	3369.52	12670.5	24014.7	37414.3	47119.3	60970.3	69120.1	73393.2	72640.4			612	4649.09	15664.1	30005.9	48481.4	61152.1	66410.1	66329.4	67448.8
		613	732.787	4225.1	11162	16691.1	25622.8	35592.2	42911.6	59593.2	64568	66051.9	70329.4	73316			613	2596.28	10874.5	22566.1	32629.4	44946	58314.6	65576.2	69898.6	69637.6			613	5540.02	14418.9	29380	43250.5	58115.5	63470.3	66107.9	65635.7
		614	1203.74	4514.83	10171.7	17856.8	24112.4	31015.7	43980.4	52630.3	65691.6	66239.4	66952.2	68260			614	2791.97	11893.5	23754.9	31634.5	44918.9	57274.8	65115.7	64354.2	70582			614	4969.14	13709.2	27943.7	44918.3	55589.7	63623.9	63490.3	62978.5
		615	985.626	4809.75	9764.13	15942.8	26411.9	32494.7	41638.2	52531	60280.1	66570.1	65466.4	66718.7			615	3536.71	11413.1	21121.3	31611.5	42774.6	54936.6	63131.3	65149.6	66185			615	4852.92	14347.3	29899.1	41977.5	57402.1	58523.9	59883.9	63964.5
		616	834.556	4463.05	8711.99	17221.9	23545.6	30697.4	40280.8	51831.9	61274.8	62023	64170.6	67613.4			616	3204.79	10785.6	22881.3	31268.1	42838.4	52170.4	60803.2	65352	66229.2			616	5584.72	15452.8	29489	40987.5	52882.2	59908.3	60274.1	59440.5
		617	1279.09	4655.65	8699.35	16005.8	21522.1	31655	38831.5	54278.8	58397.1	60019.6	59281.2	63332			617	1934.77	10395.4	20552	29833	40619.6	51204	58025.6	60545.5	63979.4			617	5369.54	12618.3	25627.2	40536.2	51912.7	56249.6	59081.3	58454.5
		618	1026.04	4248.85	9059.53	15122.4	21213.3	31506	39336.5	49354.5	56457.2	57410	59444.7	60593.4			618	3024.14	11207.9	18968.8	30098.4	39181.2	50060.8	56272.4	60134.6	58528.5			618	4614.39	13381.8	25574.8	38677.4	50199.6	55105.5	55838.5	57202.7
		619	1142.47	4043.59	9302.91	15591	22954.6	30855.8	37679.3	49105.9	53323	58380.1	58412.9	58628.6			619	2594.07	8993.34	18835.8	29407.7	39260.5	46980	57098.5	58964.9	57525.7			619	5096	13046.6	24618.8	38886.4	48293.7	53640.8	55455	56681.2
		620	1240.7	4097.36	7897.5	14635	22512.7	29270.3	37922.8	45144.6	52715.4	56820	56251.7	55855.3			620	2505.86	9648.42	18879	27994.1	38110.3	46378.8	53229.4	57608.4	55179.5			620	3905.21	12245.7	25290.7	35349.4	47548.8	51864.4	54955.8	53337.6
		621	1150.21	3490.79	8905.72	14094.1	21228.1	29722.6	37873.5	45609.3	52791.7	54210.3	55718.6	58221.3			621	3023.03	7537.19	18363.4	28231.7	36518	47663.5	54860.3	52937.4	54150.9			621	5081.89	11712.5	24091.6	35517.3	47604.8	50551.7	53330.7	50852.9
		622	560.142	4538.24	8776.96	13667	20754.5	26272.2	35916.3	46117.6	49889.5	54295.8	54434.5	55539.4			622	1936.57	8636.39	16157.5	27138.4	35036.2	45217.9	53027.7	55644.6	55148.9			622	4030.89	12813.5	22917.7	35256	44352	50215.8	50512.7	52916.4
		623	898.888	3922.22	8776.33	13691.9	18902.1	26812.1	32078.1	42831.2	51904.2	53236.9	51951.7	50852.9			623	2208.42	9540.88	16607.5	26308.6	34596.3	44082.9	51623.1	53586.3	51496.2			623	3488.23	11974.9	20583.5	32970.1	45247.3	47177.4	49449.8	50397
		624	417.901	3387.55	6960.46	11492.2	18020.7	23090.8	32499.9	42173.3	47901.4	48248.7	49471.5	53259.1			624	1531.65	8180.57	15249.2	24936.6	32993.7	41147.6	47386	47507	49719			624	4806.09	12644.2	22642.3	34550.3	43959.5	49048.7	47989.2	49468.1
		625	853.645	4058.05	6226.63	11691.7	18615.7	25192.7	31078.7	42875.6	46062.1	50324.3	49356.3	49512.6			625	2092.72	8240.68	15785.3	24791.2	34158.1	40792.2	48613	45948.9	48277.3			625	2786.55	10942.2	22538.3	30314.1	40652.6	44787.2	45636	45962.6
		626	1186.42	4220.45	6609.56	12386.7	17385.4	24804.3	32987.5	40974.9	45004.3	48734.6	50079.9	50217.3			626	1470.94	7667.91	13702.8	23368.1	31514.1	39729.5	45107	47958.9	49857			626	3674.36	10372	21544.5	32267.9	38867.4	46107.6	47509.7	45151.7
		627	736.35	3471.48	5890	12987.8	19051.5	24499.2	29700.8	38810.6	42824	44660.9	45434.4	49142.6			627	2125.51	7429.88	15966.2	22332.6	33372.5	41403.1	44245.8	47528.2	46549.5			627	3152.23	10731.8	20763.4	29546.1	35616.6	43472	43532.3	46200.7
		628	962.86	2769.55	5601.63	10953.4	16705.3	24163.6	29225.2	36216.6	43815.3	43670	45294.7	47059.8			628	2426.36	7649.51	15669.6	24320.9	30388.3	40054.1	43417.1	45491.6	46872.8			628	4037.68	10435.1	19737.6	30599	36551.2	42473.6	43636.5	43441.8
		629	784.511	3205.85	7167.24	11125.3	15862.9	21622	29955.2	36249.6	41260.7	42563.9	44889.2	43441.7			629	2539.56	6805.13	14814.6	23163.2	28994.4	37180.8	42005.8	46048.8	41736.8			629	2842.1	9594.78	19007.4	29110.4	35996	41464	42797.8	42344.4
		630	941.368	3662.66	8097.27	11379.6	16769.2	19810	28407	36938.5	42017.9	44600.4	42785.6	45205.4			630	2553.08	7904.1	14059.4	21260.1	28630.9	36345.8	42792	44684.5	43730.4			630	3963.04	10028.4	19536.8	27547.3	36269.7	39868.3	41497.9	40748.7
		631	785.885	4093.8	6514.34	11465.3	17103.7	23187.8	26829.6	35404.8	40769.2	41637.2	43207.9	42111			631	2198.13	7350.78	13743.3	22903.7	27873.6	36691.4	39941.8	43084.6	41591.1			631	2512.11	9048.6	17455.9	27447	34664.8	38429.8	38537.9	41454.8
		632	393.004	2700.42	7763.13	11202.6	14096.3	21461.5	24966.4	33455.7	38155.9	40722.2	42188.4	41075.5			632	1404.8	6535.09	12588.8	19208.1	25910.1	31845.1	40152.7	41261	41956			632	3105.44	8898.08	17497.5	28363.6	34278.5	36465.7	38863.6	38824.1
		633	682.463	2435.65	6698.75	10285.2	16512.4	21656.9	25674.9	33353.1	35698.3	40889.2	39021.3	41600.9			633	1542.34	5980.2	13882.7	18599.7	26059.9	33174	38834.6	38444.2	39871.5			633	2952.16	8452.81	17483.3	25456.6	32861.3	36263.8	36353.1	34847.7
		634	460.562	2814.58	5350.37	9679.2	14982.7	19899.2	22821.9	31129.9	34157	37872.9	38856.7	38513.9			634	844.025	5165.81	10956.7	18512.7	24729.4	29067.3	34512.5	36824.5	37701.2			634	2439.28	8966.86	18187.6	23910.2	32039.2	36008.6	35640.5	36116.7
		635	698.476	3210.54	5427.89	9917.62	14686.2	17466.8	23915	31350.4	34972.1	37448.4	40471.2	38126.6			635	2088.11	5826.79	13078.7	19146.3	25698.4	30593.4	35314.3	37080.6	37059.9			635	2862.27	7958.8	16385.8	24026.9	29711.3	31830.8	34386	33571.3
		636	157.689	2356.9	4366.74	8409.64	13179.5	18076.3	22873.1	31090.1	35093.5	35809.8	35242.6	36755.7			636	1504.15	6091.95	11331.1	17613	25463.6	29994.7	36111.2	34476	36986.2			636	2843.97	8208.81	15629.5	22423.8	28102.4	32152.4	34963.8	36801.6
		637	865.371	2445.73	5187.21	8844.32	10997	15123.5	20537.4	27181.4	31976.8	33141.4	33926.8	34442.3			637	1486.28	6192.03	11079.8	15996.9	23670.2	30528.6	31694	35936.3	35445.6			637	2476.85	6939.44	13638.2	21895.6	26638.3	32871	31696.1	32525.6
		638	948.886	2223.05	4629.52	8681.33	14077.9	14777.4	21227.4	27869.3	31569	32392.2	34753.4	36808.3			638	1492.06	4563.35	11109.6	14786.9	21905.2	28715.1	32519.4	33222.4	34170.8			638	2725.87	7011.13	13668.5	20958.1	28023.7	31709.6	28948.4	34792.5
		639	1059.15	2113.19	5291.91	7688.16	12012.4	17206.9	19852.8	27547	31460.6	30922.6	33586.7	33307			639	1587.94	6361.13	9529.42	15968.2	20796.8	26652.7	31296.3	33180.5	32559.3			639	2683.99	6814.42	15804.3	20340	27065.9	30217.7	30427	32926.3
		640	881.123	1797.46	6188.63	8114.11	12160.9	16740.8	22565.7	29666.1	32783.3	32007.4	31140	33484.4			640	1688.78	5364.47	12068.5	15087.1	21484.7	26063.7	29895.5	31256.2	32605.8			640	1611.73	6755.66	14388.9	19682.5	25441.7	29892.7	31965.1	29587.4
		641	586.474	1278.57	5391.82	7450.13	11137.7	15127	21642.6	24576.1	29030.4	30462.8	31690.5	31787.5			641	845.008	4977.23	8670.12	14172.5	18886.9	27386.9	28309.1	29637.1	29848.9			641	2130.34	5964.23	11862.5	18836.8	26298.5	27876.5	30123.7	28850.1
		642	263.883	2518.73	3986.62	8169.08	11944.9	14999.9	17943.6	26780.7	29519.8	28608.9	29541.4	29254.4			642	1400.58	4793.95	8904.95	14138	19202.2	23341.1	26800	28339.9	28363			642	2635.72	7264.72	13049.2	19586	21837.2	27301.8	28419.1	27563.6
		643	592.114	1330.23	3892.57	6573.81	9023.43	14403.6	17377.8	21641.4	28125.8	30270.4	28460	27541.2			643	1469.31	4415.03	8940.67	14010	18814.6	24004.1	26079.5	28761.4	28255.6			643	1502.76	5903.59	11180.3	18708.3	23830	25346.5	25181.5	26377.5
		644	375.775	1912.56	3382.69	7282.72	10275.9	13171	19444.2	22372.3	25660.9	26949.6	27228.1	28987.1			644	1447.27	4215.95	8178.72	13455.8	17722.8	22930.1	27473.5	26371.5	29930.1			644	2066.95	5805.54	12306.3	17254.4	22749.5	27113	24971.2	25823.3
		645	576.525	2220.98	5206.5	6828.63	11573.6	12807.4	19147.6	22137.1	24015.4	26011.4	27347.2	29883.4			645	431.386	4778.46	7023.4	13513.1	18772.3	21725	26531.2	25570.8	25937.5			645	1023.06	5612.51	10255.8	16505.9	21576.5	24328.6	25329.5	25138.7
		646	357.691	680.035	3652	6250.72	9889.05	13726.9	14715.8	19243.2	24482.2	26141.7	27133.7	28131.3			646	1000.97	3612.81	8150.36	12705.5	17109.3	20834.9	24228.7	24880.3	25329.5			646	2005.56	5817.71	11018.7	15872.8	21633.8	22876.7	23432.7	23500
		647	412.782	2382.22	4565.49	6525.49	10682.8	13788.5	15219.3	19973.2	23220.6	25529	23392	24479.6			647	1448.33	4979.13	8415.09	12516.1	16815.4	21056.2	25402.7	23362.4	25443.9			647	2813.65	4814.69	11156.2	15817.3	20853.1	21186.7	24016	23083.7
		648	758.354	2445.36	5064.82	7761.74	9526.24	12814.8	13722.8	21757	22495.3	24750.2	24395.6	24510.4			648	1048.99	3710.62	8723.78	12357.1	16683.5	19456.8	23274	24040.9	24925.2			648	2100.67	6070.16	10044.4	14265.6	19044.3	21733.1	20609.1	22319.1
		649	279.86	2809.77	3187.09	5414.23	7203.95	13272.4	17784.4	20115.7	21862.5	23018.9	23995.6	22624.8			649	1440.24	4797.16	8603.57	11255.7	17251.9	19967.9	21363.1	23806.6	24345.8			649	3200.21	5175.03	10073.1	14448	19584.4	19903	21216	21233.2
		650	-281.517	1433.9	3080.86	5985.92	7801.28	12741.4	13685.8	20194.1	21664.9	23763.6	23554.1	23138.9			650	771.457	3924.63	7990.44	10881.9	15031.6	17407.5	22359.7	22738	21724.4			650	1848.13	4789.94	8220.12	14522	19470.1	21170	18498.4	19955.6
		651	630.604	3161.99	3249.22	5786.19	8578.5	12902.1	15054.4	17192.9	20079.8	23422.8	22202.6	23457.7			651	524.602	4156.76	6655.85	10975.6	12138.1	18795.1	20148.1	20999.6	21231.2			651	1012.18	4502.07	8058.55	14179.1	17275.1	19739.7	19488.7	20642
		652	143.191	1645.91	3228.18	4223.88	6856.32	9129.64	12356.9	17331.2	19265.7	20032.1	20642.7	19228.3			652	1113.26	3457.83	5715.89	11427.7	14015.8	17207.5	19313.7	19577.7	20411.1			652	401.284	5211.36	8464.47	13545.6	17754.9	18484.8	20077.5	20261.5
		653	28.4139	270.153	1937.55	3206.31	7016.67	11433	13520.9	16222.9	20242.6	19669.2	19048.4	19722.5			653	337.673	2095.61	6117.1	8071.95	12753.6	15754.6	18512.2	18879.8	19189.9			653	1696.86	3414.72	8744.96	13320.7	16457.6	18639.3	17828.4	18468
		654	-32.7763	1395.2	2613.28	4438.96	6572.93	9647.96	11236.6	16402.4	19760.3	17419.5	18819	19353.9			654	162.223	3021.97	5474.04	8578.8	11203.1	15501.4	17887	19555.2	18518.7			654	1341.94	5129.87	9123.58	11526.7	16583.8	17817.7	17138.4	19694.8
		655	1042.82	2137.05	3874.32	4830.43	6982.06	10844.8	13454.1	16891.9	19509.5	20425	19819.4	21551.6			655	907.278	2801.14	6169.09	9062.02	12569.4	14781.3	17864.6	18495.5	17844.6			655	1891.54	3409.69	7361.14	11283.8	16259.3	16996	16815.1	16868.2
		656	690.236	2533.07	4405.46	4475.1	6550.97	9798.58	12396.5	15462.8	19146.9	17236.6	18590.8	20238.3			656	1431.79	3866.49	5929.68	8693.16	12312.5	13992.2	17118.5	18415.5	19202.6			656	1570.11	3750.63	8366.48	12076.8	14436.4	15845.9	18298.1	16235
		657	362.109	1760.72	3913.46	3825.41	7643.93	10146.3	13193.1	16203.6	17494	18353.9	18745.8	17266.4			657	779.701	1849.86	4649.23	8119.44	11898.9	12923	15247.6	19296.7	16414.6			657	344.05	3685.21	7865.43	10636.6	13120.7	14647.9	16131.6	14916.4
		658	740.909	1134.07	1981.21	5689.51	6079.68	8983.2	10026.9	15084.6	16938.5	17009.6	18690	16998.8			658	868.606	3534.98	6102.97	8262.26	11438.8	14969	17615.1	16864.3	16773.6			658	1156.98	3659.91	7067.08	10410.2	12980.4	15768.5	15822.9	16667.2
		659	-590.512	809.159	1310.8	3605.63	6194.45	7358.37	8671.38	12619.1	14414.6	15259	16738	15784.4			659	844.384	2152.84	5192.19	8163.54	10429.9	12613.3	14323.6	15812.9	16580.6			659	1307.73	3378.59	7335.95	9696.5	12645.6	14544.7	15956.7	15227.7
		660	67.9684	974.982	1372.33	4168.7	6312.32	8139.33	8829.04	12456.4	15457.4	16942.1	15436	16049.1			660	1845.67	3602.19	4188.9	7729.21	10831.2	12805.9	14498.8	16406.9	13776.6			660	1492.43	4458.57	6490.25	9887.47	13666.1	12874.1	14159.3	14686.4
		661	-475.592	875.198	2102.14	2965.6	4303.99	6571.34	8509.47	12727.6	13878.4	14944.6	15577.9	15125.7			661	1652.34	2168.17	5621.49	6971.81	10159.8	12289	12962	14651.9	15085.8			661	2126.04	4158.81	7418.89	10300.6	13801	13691.8	14165.4	14979.8
		662	646.297	1432.06	1206.43	3749.48	6101.07	8487.99	10025.6	13004.2	15043.6	15750.2	15196.8	16015.5			662	1234.36	3079.21	3860.65	8326.06	10023.5	12469.6	13165.9	14762.7	14795.9			662	1167.41	4134.59	7658.88	8480.23	12793.2	12861.5	14296.6	13127.9
		663	-264.693	204.074	1058.93	2465.29	4030.49	6404.1	9200.54	10151.3	11490.7	12746.5	14471.5	15165			663	999.765	3049.8	4865.6	7026.33	8970.72	11127	13813.7	13973.1	14510.7			663	1666.9	3335.66	6068.47	8896.63	12987.3	12541.5	13095.3	14472.2
		664	1249.38	1875.1	2511.91	4390.23	5654.32	7748.9	9936.83	13352.7	12552.1	13876.9	15568.5	14361.8			664	176.621	1796.39	2746.93	5426.71	8693.53	9559.29	13002.9	12515.5	13808.3			664	2225.64	3984.9	5879.9	9375.7	11148.9	13073.8	13197.7	13514
		665	297.287	-664.309	2000.25	4656.61	4753.76	6866.62	8557.47	10861.1	11412.9	13402.9	14054.3	14301.8			665	66.8788	670.898	3858.65	6924.93	6667.44	8383.57	13158.1	12799.5	12569.8			665	1181.41	2490.19	4830.97	7953.52	9252.63	11028.2	12072.2	10528.3
		666	96.0103	411.522	2030.85	2622.67	5101.79	6264.72	7909.82	11185.1	10938.7	12271.7	13183.6	13951.2			666	29.1011	1187.65	3760.67	6004.78	7533.75	9395.78	10188.9	10510.1	10837.2			666	1007.24	2370.02	6520.67	7475.4	11005.7	11304	10520.5	13450.8
		667	-104.381	268.842	2168.09	3334.8	5474.75	5280.75	9442.14	10890.8	8971.9	12458.1	11446.2	12974.1			667	692.604	2191.26	3375.55	6485.29	8209.05	11050.2	12007.6	12370.4	13326.2			667	-191.178	2279.07	4956.96	7697.35	10914.6	10614.9	10244.1	12428
		668	-322.133	-695.651	840.158	1935.34	4830.21	4201.25	7134.71	10575.6	9284.08	10467.6	12036.7	11489.7			668	988.612	1901.85	4147.18	5190.64	8473.36	9854.36	11085.2	11636.6	12504.7			668	-203.277	1796.45	5116.56	7795.97	8295.39	9911.25	10137.6	10409.2
		669	599.725	1780.78	2226.01	2904.8	2751.28	4936	6562.04	8862.5	11274.1	12058.6	10718.6	11050.5			669	-9.83698	953.254	2974.48	5472.86	6588.83	8398.96	10516.9	10690.3	11569.3			669	887.517	3202.33	6616.85	8316.79	10076.4	10186.6	10786.1	11110.8
		670	-105.922	758.672	1559.27	3345	5508.44	5678.11	6078.03	9856.92	10229.8	12310.4	11244.5	10220.8			670	925.406	2150.4	3999.87	5462.46	8071.1	8763.79	10034.8	12144.6	11558.6			670	770.525	2949.65	3798.77	8013.33	9215.47	9383.85	9786.88	10071.7
		671	-298.486	942.65	1596.28	3401.89	3865.73	5815.24	5843.89	8986.1	9441.01	9987.88	12613.5	12988.1			671	1640.51	2188.12	3600.42	6007.27	8528.76	9489.16	10505.1	9013	11213.2			671	329.672	2246.53	4495.7	7022.12	8681.42	10246.5	9045.51	10798.9
		672	-34.1382	562.705	544.336	2489.91	4174.74	3423.76	6517.78	8775.77	9980.1	11492.2	10265.5	10327.2			672	154.939	2340.74	3354.59	4160.62	6179.47	9296.57	9417.47	9805.72	9603.04			672	845.78	1988.68	4564.88	5369.6	8432.28	9578.3	10764	10338
		673	-229.015	740.243	1207.48	2629.84	5121.76	4829.73	7641.85	7828.99	9739.59	10157	9627.34	10227.8			673	929.552	1778.7	2922.12	4569.95	8470.76	9236.55	9858.55	11376	10045.5			673	851.758	2822.34	3932.48	5976.34	8700.21	9401.78	9262.27	8997.48
		674	1065.81	404.598	1354.39	4346.81	4678.89	5344.13	8699.25	10810	9121.62	12122.8	10217.6	11070.8			674	82.8227	1633.61	3402.96	4943.02	7516.99	6887.15	8774.2	9461.45	9057.92			674	2031	2875.72	4919.6	7328.79	9124.54	9566.42	10117.2	9253.53
		675	-495.005	182.683	-606.908	578.474	3388.44	2384.16	4857.36	6728.76	9032.81	10348.6	8861.67	8497.13			675	29.7285	859.699	3492.04	3517.5	6721.92	7760.62	8838.37	8077.38	9746.54			675	-516.687	1634.86	3029.04	5832.3	6812.41	9484.65	7064.47	10041.1
		676	232.554	1436.67	2139.23	3065.98	4614.33	5704.29	8525.63	9002.84	8697.26	9672.28	9842.95	10182.7			676	1188.03	2088.1	4628.16	5430.67	7456.39	9179.32	9251.78	10059.6	11816.8			676	664.824	2364.58	4510.78	6275.18	7406.1	8229.38	8724.36	8631.98
		677	356.671	847.36	963.911	2859.87	2812.61	3812.14	6947.79	7578.92	9833.41	10638.8	10194.4	10421			677	400.103	1933.75	4152.07	5012.79	6734.38	9080.4	10921	8224.25	9823.16			677	2163.16	2139.32	3619.13	6646.45	7145.18	9294.66	8829.78	9273.96
		678	-686.462	-552.292	201.625	534.422	3329.58	3954.43	4286.35	8406.6	6098.06	8204.43	7595.34	7370.09			678	1352.6	659.284	1931.24	5129.53	5262.8	7089.28	7633.16	8543.79	8551.59			678	142.191	2066.78	3430.84	6224.43	7582.06	7005.74	8852.08	8107.2
		679	319.599	2552.47	2244.94	3202.26	3711.5	6025.69	6921.51	7177.59	9865.44	8757.17	8812.47	8064.89			679	-326.169	918.695	2150.27	2829.94	4859.51	6820.39	7460.6	6797.86	8026.13			679	1340.01	2798.85	3335.25	4737.7	7305.7	8552.71	8854.61	8699.34
		680	-1111.62	641.71	2678.15	3815.13	3361.4	4580.17	4192.78	8855.99	7260.14	10540	8612.4	10485.5			680	1118.01	1307.46	3467.73	3347.15	5178.05	5777.9	6470.88	8281.56	8525.7			680	141.955	2135.62	2966.62	5721.38	6678.99	8219.78	8530.28	8925.41
		681	244.571	-444.172	1419.51	1790.86	3762.22	3693.13	7098.89	6083.49	9286.83	8281.97	8675.72	9333.25			681	287.223	1480.65	3238.11	4042.88	6146.4	5229.25	7520.87	7253.67	7506.83			681	1948.35	2489.36	3531.03	5468.84	6769.24	6964.64	7397.29	7035.88
		682	722.588	-261.113	2477.57	3617.72	3155.44	3882.51	5736.93	8053.73	8566.75	8811.5	9260.71	10025.8			682	633.361	1349.87	3042.61	5095.32	4992.23	6715.05	6742.5	6587.41	7734.18			682	1349.05	2632.64	3935.19	6088.41	8330.96	7348.08	7502.91	7479.82
		683	-988.257	-717.882	-189.365	169.929	2925.68	2260.46	4160.45	4203.75	6621.84	6810.65	7663.72	8686.69			683	93.2368	1065.93	2232.89	4464.6	5576.82	6811.02	8126.02	8597.93	8365.26			683	-769.535	2126.29	3792.71	4568.35	5949.03	7932.23	6935.68	7076.67
		684	564.304	672.898	1986.58	2867.15	2804.72	6176.53	6347.88	5398.39	6423.03	7084.1	7353.82	7804.86			684	1234.19	1795.2	2012	4166.12	6000.86	6919.37	7333.05	8574.36	8110.61			684	1389.01	1652.62	3231.08	5859.22	8358.38	6386.16	9763.72	8765.52
		685	1117.12	1227.76	1938.27	3411.24	3607.05	3070.27	4740.57	5264.65	8939.27	7666.08	8165.13	6626.01			685	-152.814	842.615	2505.6	2777.33	3537.24	5583.93	7541.36	7556.76	6052.17			685	1116.43	2350.13	1901.52	4228.02	5233.07	7558.58	6225.76	6958.29
		686	87.7816	-684.313	79.5794	3465.05	2059.09	5051	3782.93	6241.32	7700.03	7959.52	6767.98	8029.65			686	1063.88	1583.46	2805.22	3669.74	6459.67	5577.73	7231.32	7354.43	8459.58			686	319.161	2735.55	2915.67	4409.9	4831	6259.49	6652.57	5920.9
		687	226.184	-704.67	903.143	1571.17	2082.24	2989.61	2966.65	6682.77	6854.41	6336.71	5816.22	5454.6			687	721.834	1028.24	1891.73	3914.46	4442.25	5818.88	6506.17	6470.77	8538.19			687	1398.73	2198.73	3437.54	5852.35	5559.59	7098.47	7257.43	7005.79
		688	50.2407	928.545	1057.39	2365.88	1665.93	4071.21	6346.2	6816.48	6825.64	6803.12	6501.3	6980.01			688	413.042	1837.35	4321.44	3449.15	4737.78	5680.87	7314.14	6439.67	6322.38			688	-304.373	964.354	1941.35	3625.24	4270.21	8037.02	4743.66	6027.36
		689	322.308	870.77	1598.74	1164.43	3510	2689.52	3711.03	4499.25	3432	7936.74	5849.93	7099.44			689	846.088	1222.71	1727.39	3659.91	4747.59	4365.01	6250.7	5972.46	7562.17			689	531.108	1727.57	1687.43	1866.53	5108.14	5244.93	6570.02	4809.7
		690	-1143.59	-1750.31	1023.28	483.729	741.804	2477.2	5207.87	6939.92	5008.41	5954.43	6761.4	5817.63			690	431.543	741.341	2688.03	4042.7	4418.93	5666.01	6100.74	5418.07	6745.15			690	223.35	1212.5	2920.84	4002.05	5244.47	6612.09	6771.47	6207.65
		691	631.364	-213.58	2584.71	405.751	1814.29	2265.27	3580.92	4884.83	6167.1	5250.74	5842.71	4496.7			691	-830.669	922.352	1219.56	1842.95	3114.18	3560.25	5915.68	4498.73	5244.85			691	-1961.83	617.883	1578.38	3501.8	3720.03	3733.12	4367.68	3368.31
		692	90.9794	1502.87	490.317	1293.43	3172.33	2037.7	5259.37	4460.82	6250.01	5138.48	5859.07	5026.33			692	-118.278	156.665	1072.01	2447.1	4671.55	5950.45	5707.53	4694.64	5206.83			692	-322.786	232.378	1534.45	2812.51	4760.51	4262.87	5263.82	4792.54
		693	-103.191	-908.348	733.601	495.193	16.0009	1053.99	977.86	1884.12	3334.21	3697.34	5630.51	7430.77			693	-683.9	1239.25	792.208	2771.42	4435.2	2888.75	5064.01	4868.83	5283.79			693	745.42	912.468	2540.67	1618.38	5054.85	6263.52	4916.36	4662.46
		694	-203.966	707.333	508.133	1090.4	1635.28	1944.13	3290.87	4017.97	4137.49	5694.47	5511.74	5362.02			694	1371.66	1893.1	2269.6	2816.77	4676.53	6008.26	5634.27	7823.15	6287.61			694	-565.855	116.957	944.917	2057.95	3694.72	4256.17	4201.43	3515.03
		695	1335.14	2202.79	1826.83	4719.18	5032.49	6536.3	6118.72	9986.71	8534.27	9799.6	6515.53	7661.89			695	453.858	205.042	702.008	2727.48	4127.13	6083.98	6235.69	5826.93	5865.55			695	820.66	238.892	1844.07	4354.08	4183.87	3712.31	4881.25	4202.93
		696	-205.518	2396.56	2518.56	2735.25	4144.94	5108.29	5746.66	5745.51	5205.89	8838.22	6471.43	8238.52			696	1828.45	872.437	1854.21	3925.96	5050.56	4817.88	3660	4712.89	5398.61			696	1484.59	894.41	2414.83	2296.65	3685.87	6910.62	4705.85	5390.24
		697	475.199	651.411	691.12	363.345	3038.38	5556.88	4535.86	6177.2	8148.08	5879.13	4792.99	8301.32			697	52.384	454.832	889.854	2821.05	4268.41	6511.74	4166.41	4960.69	5394.35			697	606.051	1701.77	1781.17	3875.62	3621.58	6251.91	5201.98	4884.48
		698	-1986.23	-327.173	-1278.56	-253.251	-1625.86	-183.662	1424.63	3332.9	4879.41	3377.23	3758.14	2931.55			698	-498.303	830.634	912.696	1661.77	4249.11	3363.44	4014.95	4773.28	4091.66			698	2490.41	674.153	3648.68	4849.52	6954.89	5394.01	6627.06	5724.82
		699	-109.946	172.655	886.551	2146.23	923.865	2898.05	1830.82	3406	3376.59	4245.35	8294.01	5197.03			699	-67.4186	1153.02	3122.79	2763.79	2976.52	4323.09	6561.84	6149.66	5610.84			699	2153	1745.6	3077.4	3973.45	5756.03	4497.08	5935.63	5475.68
		700	-886.211	164.09	1784.12	1273.63	1121.58	4645.42	4837.14	3449.8	4268.2	3936.29	5847.08	5911.74			700	610.383	1284.59	1378.35	1847.2	3023.09	3846.41	3873.3	4774.36	6624.15			700	2131.86	2214.18	1347.21	3894.22	6829.88	5086.93	4567.72	4083.83

## Sheet: Figure S8
panel a)																			panel b)																			panel c)
c[OA]	/M	0	1.47027e-05	2.94054e-05	4.4108e-05	5.88107e-05	7.35134e-05	8.82161e-05	0.000235243	0.00038227	0.000529296	0.000676323	0.00082335	0.000970377	0.00126	0.00156	0.00185		c[OA]	/M	0	1.47027e-05	2.94054e-05	4.4108e-05	5.88107e-05	7.35134e-05	8.82161e-05	0.000235243	0.00038227	0.000529296	0.000676323	0.00082335	0.000970377	0.00126	0.00156	0.00185
	λ	A	A	A	A	A	A	A	A	A	A	A	A	A	A	A	A			λ	IF	IF	IF	IF	IF	IF	IF	IF	IF	IF	IF	IF	IF	IF	IF	IF		c[OA]	ΔF/F0	(±{ΔF/F0})
	/nm																			/nm	/arb.u.	/arb.u.	/arb.u.	/arb.u.	/arb.u.	/arb.u.	/arb.u.	/arb.u.	/arb.u.	/arb.u.	/arb.u.	/arb.u.	/arb.u.	/arb.u.	/arb.u.	/arb.u.		/M
	450	0.00697	0.00722	0.00734	0.00715	0.00727	0.00719	0.00661	0.00688	0.00704	0.00644	0.00636	0.00672	0.00722	0.00606	0.00716	0.00755			500	378.682	522.726	508.965	583.915	916.656	821.755	1061.47	2009.16	2261.41	2466.47	3168.07	2946.18	3339.66	3313.91	3517.56	3990.12		0	0	0.100232
	450.5	0.00663	0.00702	0.00724	0.00705	0.00717	0.00719	0.00631	0.00677	0.00682	0.00644	0.00636	0.00661	0.00687	0.00594	0.00704	0.00767			501	446.396	616.549	845.594	1020.63	1241.34	1072.74	1395.86	2299.14	2754.66	3231.05	3689.45	3961.29	3913.21	4235.33	4284.7	4342.69		1.47027e-05	0.79933	0.180351
	451	0.00719	0.00732	0.00774	0.00735	0.00778	0.00749	0.00702	0.00729	0.00725	0.00687	0.0068	0.00729	0.00722	0.0063	0.0074	0.0078			502	367.479	521.654	908.673	1108.64	1149.91	1508.74	1446.54	2797.38	3519.27	3562.79	3847.7	4731.42	4805.46	4800.97	5525.41	5537		2.94054e-05	1.58711	0.259312
	451.5	0.00774	0.00802	0.00814	0.00776	0.00808	0.008	0.00743	0.0076	0.00778	0.0072	0.00725	0.00775	0.0078	0.00689	0.00764	0.00854			503	474.39	730.452	1104.66	1204.83	1279.23	1516.07	1946.24	2907.26	4193.7	4666.6	4641.07	5312.77	5261.81	5998.63	6417.18	6939.49		4.4108e-05	2.29436	0.330201
	452	0.00785	0.00822	0.00844	0.00796	0.00848	0.0083	0.00773	0.00802	0.00778	0.00753	0.00769	0.00786	0.00838	0.00713	0.00813	0.00854			504	611.186	759.579	1300.98	1163.69	1746.83	2009.65	2398.77	3947.41	4887.54	5258.41	5941.68	6578.25	6563.25	7543.85	7863.21	8400.35		5.88107e-05	2.99683	0.400612
	452.5	0.00774	0.00812	0.00854	0.00826	0.00818	0.0083	0.00743	0.00781	0.00778	0.00742	0.00747	0.00786	0.00803	0.00701	0.00801	0.00866			505	631.874	1012.26	1582.78	1822.98	2326.46	2754.99	2585.33	4736.09	6045.22	6983.11	7479	7844.92	8446.73	9392.71	9672.27	9697.31		7.35134e-05	3.59936	0.461005
	453	0.00785	0.00832	0.00864	0.00806	0.00808	0.0084	0.00763	0.00792	0.00789	0.00742	0.00736	0.00775	0.00815	0.00689	0.00825	0.00854			506	995.17	1487.49	1411	2118.85	2760.88	2708.66	3039.26	5759.46	7146.11	8414.81	9311.08	10154.5	10317.6	11693.3	12105.2	12276.4		8.82161e-05	4.31056	0.53229
	453.5	0.00785	0.00832	0.00864	0.00816	0.00858	0.0083	0.00773	0.00802	0.008	0.00763	0.00769	0.00798	0.00838	0.00689	0.00837	0.00879			507	1000.85	1403.81	2074.65	2488.84	3382.85	3423.33	4514.73	6969.58	9253.26	10291	11348	11887.6	12926.4	13783.5	14973.3	15555.3		0.000235243	8.39387	0.941569
	454	0.00818	0.00852	0.00894	0.00856	0.00868	0.00871	0.00804	0.00833	0.00842	0.00785	0.00792	0.00809	0.00873	0.00749	0.00861	0.00904			508	1185.31	1512.79	2644.87	3061.19	3464.02	4011.23	5383.16	8285.96	11342.9	12611.1	14300.6	14807.6	15549.5	17001.5	18585.5	19175.8		0.00038227	11.4487	1.06165
	454.5	0.00862	0.00882	0.00925	0.00876	0.00899	0.00901	0.00814	0.00875	0.00864	0.00807	0.00814	0.00832	0.00885	0.00761	0.00874	0.00928			509	1803.12	2850.41	3583.76	4359.81	4877.93	5650.84	6530.03	10858.6	13643.8	15638.7	16757.1	19071.6	19810.2	21181.5	22873.5	23123		0.000529296	13.5842	1.24376
	455	0.00862	0.00882	0.00914	0.00886	0.00909	0.00901	0.00814	0.00885	0.00864	0.00829	0.00848	0.00843	0.00896	0.00773	0.00874	0.00941			510	2052.92	3009.42	4142.55	4839.96	6191.76	6937.88	7239.89	13367.4	17421	18467.4	22878.9	23772.4	25114.1	27397	28271.4	30571.9		0.000676323	15.0135	1.36566
	455.5	0.00873	0.00902	0.00935	0.00917	0.00909	0.00901	0.00834	0.00875	0.00885	0.0084	0.00836	0.00878	0.0092	0.00761	0.00898	0.00941			511	2481.82	4247.49	5215.77	6486.88	7435.72	8777.03	10167.3	16938.9	21601.2	24683.7	26878.4	29960.9	30945.3	34511.3	36577.3	36374.8		0.00082335	16.2931	1.47479
	456	0.00873	0.00922	0.00925	0.00917	0.00909	0.00911	0.00885	0.00885	0.00885	0.00862	0.00848	0.00889	0.00908	0.00785	0.00898	0.00953			512	3660.43	5318.49	7106.81	8286.12	9430.03	10769	12258.2	20917.3	27463.8	29884.5	35158.5	37043.6	38966.3	43684.3	46413.8	46863.5		0.000970377	17.2379	1.55536
	456.5	0.00918	0.00942	0.00975	0.00957	0.01	0.00962	0.00926	0.00958	0.00938	0.00905	0.00903	0.00923	0.0099	0.00844	0.00946	0.01003			513	3748.71	6224.55	7976.58	9961.56	11473.5	12880.7	14484.9	25176.5	34173.7	37869.4	42712.1	46690.8	47305.5	52383.9	55062.6	58115.7		0.00126	19.0253	1.70779
	457	0.00918	0.00932	0.00985	0.00957	0.00969	0.00962	0.00895	0.00938	0.00938	0.00883	0.00881	0.00935	0.00955	0.00844	0.00946	0.0099			514	5019.6	7499.95	9810.05	11467.7	14700.3	16436.5	18201.3	32093.4	42189.6	46689.2	53760.1	56216.9	59575.6	65614.6	67335.7	71215.2		0.00156	20.1204	1.80119
	457.5	0.00962	0.00972	0.01025	0.00987	0.0101	0.00992	0.00915	0.00979	0.0097	0.00938	0.00937	0.00969	0.01001	0.0088	0.01007	0.01064			515	6314.86	9318.78	12916	14683.5	18231.7	20388.8	24149.4	39595.2	52005.2	58426.8	66486.3	72384.5	75128.4	81532.1	87657.2	88904.5		0.00185	20.9036	1.86798
	458	0.00984	0.01002	0.01015	0.01017	0.0106	0.01022	0.00976	0.0099	0.01002	0.00949	0.0097	0.01003	0.01025	0.00915	0.00995	0.01077			516	7328.44	11081.9	15068.6	18621.8	22076.8	25014.4	29006.5	49774.6	64783.3	72145.6	82416.4	89534.2	92368.1	101308	105689	107762
	458.5	0.00973	0.00982	0.01035	0.00987	0.0102	0.01002	0.00936	0.0099	0.01002	0.00949	0.00948	0.0098	0.01025	0.00915	0.01007	0.01077			517	9281.23	13860	17633.8	22900.8	27547.5	31594	35518.3	60349.3	78964.4	88109.5	99396.1	107447	114470	121774	131694	137065
	459	0.00995	0.01012	0.01065	0.01007	0.0105	0.01033	0.00966	0.00979	0.00981	0.00949	0.00959	0.00992	0.01025	0.00927	0.01007	0.01077			518	11302.7	17407.2	22603.3	27668.8	32990.9	37311.4	44004.3	72726.1	96554.4	109487	126926	133487	138951	152941	161015	167146
	459.5	0.01017	0.01043	0.01075	0.01028	0.0107	0.01043	0.00997	0.01021	0.01024	0.01003	0.00981	0.01026	0.01036	0.00927	0.01031	0.01102			519	13634.7	21156.7	27798.7	33133	42606.8	45338.2	53097.8	91095	116757	132209	152309	160809	170671	183847	197183	204715
	460	0.01017	0.01073	0.01095	0.01058	0.01091	0.01053	0.00987	0.01031	0.01024	0.00993	0.01015	0.0106	0.01071	0.00939	0.01056	0.01139			520	16042.9	25191.4	32543.7	41123.5	48433.1	55113	61451.6	107390	139694	159633	184700	194097	199713	220669	237359	244584
	460.5	0.0105	0.01093	0.01105	0.01078	0.01111	0.01093	0.01048	0.01083	0.01066	0.01025	0.01026	0.0106	0.01083	0.00987	0.01092	0.01139			521	18061.3	28493.5	40175.2	48136.2	58797.3	65099.6	75153.7	129699	169928	186755	217410	228940	240063	267828	281742	294370
	461	0.01073	0.01113	0.01146	0.01088	0.01111	0.01113	0.01048	0.01094	0.01066	0.01036	0.01037	0.0106	0.01106	0.00999	0.01104	0.01163			522	20797.4	34501.8	44996.8	56164.5	67328	77105.1	87747.6	152037	198756	224025	255900	276185	290608	316083	333257	344315
	461.5	0.01106	0.01133	0.01166	0.01128	0.01131	0.01124	0.01088	0.01115	0.01109	0.0108	0.01093	0.01094	0.01164	0.0107	0.01128	0.01201			523	23959.6	39130.9	54312.8	65583.5	79590.2	88931.2	101836	177547	231641	262688	295418	318140	332952	364003	381577	395998
	462	0.01117	0.01143	0.01176	0.01148	0.01161	0.01154	0.01088	0.01156	0.01119	0.0108	0.01093	0.01117	0.01164	0.0107	0.0114	0.01201			524	27800.7	44125.3	60794.7	76455.3	89588	103176	116914	206417	270117	303067	341099	364027	384679	418905	445623	461846
	462.5	0.01139	0.01183	0.01196	0.01179	0.01192	0.01184	0.01119	0.01156	0.01162	0.01123	0.01126	0.01163	0.01188	0.01082	0.01201	0.0125			525	30703.7	50473.2	69035.8	85850.6	103000	117545	135131	235942	308007	344500	387800	416344	433226	477825	509624	521241
	463	0.0115	0.01203	0.01216	0.01179	0.01212	0.01194	0.01139	0.01177	0.01173	0.01134	0.01126	0.01162	0.01211	0.01106	0.01201	0.01262			526	32266	55234.9	77415.8	96358.4	117295	132134	152173	261346	344803	388237	438090	470260	493056	537219	569712	587964
	463.5	0.01205	0.01223	0.01256	0.01219	0.01262	0.01235	0.0116	0.01188	0.01194	0.01167	0.0116	0.01208	0.01234	0.01129	0.01238	0.01287			527	36395.2	60319.7	86217.4	106460	128881	147286	166837	290954	383239	428871	482968	520584	547020	595175	634243	656647
	464	0.01227	0.01243	0.01276	0.01239	0.01272	0.01235	0.012	0.01219	0.01237	0.012	0.01193	0.01197	0.01257	0.01141	0.01225	0.01312			528	37341.1	65688.6	90330.4	115180	140094	161374	182585	321356	415073	475855	528588	572517	598484	655039	687453	710507
	464.5	0.01205	0.01263	0.01266	0.01259	0.01282	0.01275	0.01231	0.0124	0.01247	0.01211	0.01204	0.01231	0.01281	0.01153	0.01286	0.01324			529	40196.1	71010.8	98036.9	124660	148936	170969	199490	348835	451708	508198	568918	606857	643380	695452	744701	767965
	465	0.0126	0.01303	0.01316	0.01289	0.01313	0.01286	0.01231	0.0126	0.01279	0.01243	0.01249	0.01276	0.01292	0.01213	0.01298	0.01337			530	41274.9	74108.4	103390	131296	158709	182218	208760	368336	484149	542950	610172	656318	686699	746535	795982	816238
	465.5	0.01294	0.01313	0.01347	0.0132	0.01343	0.01306	0.01261	0.01292	0.0129	0.01243	0.01271	0.01288	0.01339	0.01236	0.01322	0.01374			531	43761.3	75580.2	108476	137199	165051	190570	216469	389287	505651	567974	644824	691771	727302	781405	829525	863454
	466	0.01338	0.01343	0.01357	0.0133	0.01383	0.01377	0.01292	0.01344	0.01311	0.01287	0.01271	0.01333	0.0135	0.0126	0.01347	0.01399			532	44063.1	79067.2	111690	140473	174301	196525	225779	398934	528049	593767	667516	723870	754456	816563	867124	896002
	466.5	0.0136	0.01383	0.01417	0.0139	0.01414	0.01387	0.01322	0.01365	0.01375	0.01331	0.01305	0.01345	0.01397	0.01308	0.01407	0.01436			533	42690.6	80072.8	115619	147277	178043	203024	233349	414282	543428	611567	682497	737010	773015	844789	900624	922648
	467	0.01371	0.01413	0.01437	0.0139	0.01424	0.01407	0.01373	0.01385	0.01397	0.01352	0.01338	0.01368	0.01397	0.01331	0.01395	0.01485			534	43113.3	81424.3	117022	148203	180596	206164	235965	417023	553758	625213	702036	754007	789080	863502	910483	943582
	467.5	0.01404	0.01434	0.01457	0.0142	0.01444	0.01437	0.01383	0.01417	0.01397	0.01363	0.01361	0.01413	0.01432	0.01355	0.01407	0.01461			535	42414.9	81740.7	114331	146920	181238	205629	235756	426871	556367	625956	709503	758392	797484	862455	913804	955101
	468	0.01404	0.01444	0.01457	0.01461	0.01484	0.01478	0.01404	0.01427	0.01429	0.01374	0.01405	0.01436	0.0142	0.01379	0.01456	0.01522			536	42552.8	81123.5	115798	147648	179817	204999	238321	420703	560300	629045	702055	759341	795345	860940	915867	951849
	468.5	0.0146	0.01494	0.01527	0.01491	0.01525	0.01498	0.01455	0.0149	0.01482	0.0144	0.01439	0.01459	0.01513	0.01403	0.01492	0.01572			537	40908	79507.2	114583	145586	177374	201785	233684	418409	553013	626237	697774	757012	800768	865983	908189	939554
	469	0.01515	0.01544	0.01548	0.01531	0.01535	0.01549	0.01485	0.0149	0.01514	0.01483	0.01506	0.01493	0.01548	0.01462	0.01541	0.01584			538	39930.4	78221.3	111392	141003	175080	198468	228158	409640	542988	608474	685374	741552	779871	851781	895503	928573
	469.5	0.01548	0.01594	0.01608	0.01592	0.01606	0.01569	0.01526	0.01562	0.01567	0.01505	0.01517	0.0155	0.01583	0.01486	0.01553	0.01609			539	38752	74025.1	105195	137835	168897	192288	226449	397491	534425	598980	671282	727981	765219	828348	877782	904818
	470	0.01581	0.01594	0.01638	0.01612	0.01646	0.01609	0.01556	0.01583	0.01589	0.01549	0.01539	0.01573	0.01595	0.01533	0.01577	0.01646			540	36692.3	69929.9	102923	133646	163577	189770	216036	391683	513251	581918	649850	710951	744423	799779	851786	889436
	470.5	0.01625	0.01644	0.01678	0.01642	0.01686	0.0164	0.01607	0.01625	0.01621	0.01571	0.01584	0.01607	0.01618	0.01557	0.01626	0.01696			541	36025.8	68443.1	99650.4	128109	158428	180640	209238	377724	494969	562738	635804	682219	717277	777610	826929	861437
	471	0.0167	0.01684	0.01738	0.01713	0.01727	0.0169	0.01648	0.01688	0.01685	0.01636	0.01628	0.01675	0.01676	0.01617	0.01686	0.01758			542	32933.8	65619.3	96497.5	121092	153261	175163	203758	361625	482033	544596	609315	656731	693920	750694	800853	824572
	471.5	0.01714	0.01744	0.01779	0.01743	0.01777	0.01731	0.01688	0.01708	0.01727	0.01669	0.01673	0.01698	0.01735	0.01652	0.01723	0.01782			543	31555.6	64313.4	92126.9	119719	146154	168719	193194	348961	453088	521296	583952	630492	664986	719150	763718	788522
	472	0.01758	0.01784	0.01819	0.01793	0.01828	0.01792	0.01739	0.01781	0.01759	0.01723	0.01717	0.01744	0.01781	0.017	0.01759	0.01832			544	30302.4	60830.2	86710.5	114935	140496	159488	183890	333127	439786	500920	563291	608142	637399	689491	728698	756933
	472.5	0.01813	0.01824	0.01869	0.01833	0.01868	0.01832	0.0179	0.01812	0.01802	0.01767	0.01762	0.01789	0.01828	0.01736	0.01796	0.01881			545	28890.3	56843.9	84323.1	109154	131731	155471	175323	318422	422688	478122	537314	583425	612331	663379	698948	718662
	473	0.01869	0.01885	0.01929	0.01894	0.01929	0.01893	0.01841	0.01865	0.01876	0.01832	0.01818	0.01846	0.01874	0.01783	0.01856	0.01931			546	27106.5	54639.6	80926	102927	125161	143895	166671	303236	401725	455741	508647	553042	582542	634615	666553	690384
	473.5	0.01924	0.01935	0.02	0.01964	0.01999	0.01964	0.01912	0.01927	0.0193	0.01898	0.01874	0.01915	0.01944	0.01854	0.01917	0.01993			547	25434.4	51174.8	76628.1	96441.9	118464	137050	158724	289283	382371	438477	484847	524775	553675	602510	641790	663966
	474	0.0199	0.02015	0.0205	0.02015	0.0205	0.02014	0.01983	0.0199	0.01994	0.01941	0.0194	0.01949	0.01991	0.01902	0.01965	0.02055			548	25298.4	49081.9	72843	93058.4	117207	133511	151501	275864	366650	417477	460239	503173	528864	583411	610469	637432
	474.5	0.02057	0.02075	0.0212	0.02085	0.021	0.02075	0.02034	0.02042	0.02058	0.01996	0.01996	0.02029	0.02037	0.01961	0.02038	0.02104			549	22877.4	48361.4	69257.5	87619.6	109298	125237	144438	260751	350467	393767	441676	478689	505278	543668	577352	597180
	475	0.02112	0.02135	0.02181	0.02136	0.02171	0.02136	0.02095	0.02104	0.02111	0.02061	0.02052	0.02086	0.02096	0.02009	0.02087	0.02154			550	22028	44872.4	65882.2	82621.9	103000	120678	138225	250088	331687	376024	422880	454863	479731	518990	549283	573171
	475.5	0.02178	0.02195	0.02231	0.02196	0.02232	0.02197	0.02136	0.02177	0.02175	0.02116	0.02108	0.02143	0.02154	0.0208	0.02147	0.02216			551	21219	42732.7	63085.4	79901.1	98973.3	114143	131685	239248	311985	358720	400603	435013	462470	496238	521848	544286
	476	0.02245	0.02266	0.02311	0.02277	0.02292	0.02267	0.02217	0.02219	0.02239	0.02181	0.02175	0.02188	0.02224	0.02128	0.02208	0.02265			552	19647.5	40881.6	58561.3	76522.1	94097	107675	126747	229527	301434	340265	381399	411390	432973	477573	505909	525262
	476.5	0.02322	0.02336	0.02382	0.02357	0.02373	0.02348	0.02289	0.02313	0.02303	0.02258	0.02242	0.02279	0.02282	0.02211	0.02293	0.02352			553	19199.8	39572.5	55897.5	71356.8	91323.9	104072	118355	217078	284792	325795	363767	397632	416310	454471	479935	498644
	477	0.02388	0.02396	0.02442	0.02408	0.02424	0.02409	0.0236	0.02375	0.02367	0.02312	0.02308	0.02336	0.0234	0.02259	0.02329	0.02414			554	18251.4	37340.6	53538.8	70117.3	86472.8	97347.7	113966	205581	274033	308382	345846	377303	398484	434483	457575	474934
	477.5	0.02466	0.02496	0.02542	0.02508	0.02535	0.0249	0.02462	0.02469	0.02463	0.0241	0.02409	0.02439	0.02445	0.02366	0.02426	0.025			555	17530.2	36348.3	51587.4	67389.1	82613.2	93215.5	110442	198034	257242	298589	333560	357148	375529	418574	437211	457789
	478	0.02554	0.02566	0.02613	0.02589	0.02615	0.02591	0.02533	0.02542	0.02548	0.02476	0.02476	0.02507	0.02526	0.02425	0.02499	0.02575			556	16961.1	34035	49691.3	63965	79654.9	89164.7	102163	187794	248072	284266	316541	342329	361718	390057	416194	434879
	478.5	0.02643	0.02656	0.02703	0.02669	0.02696	0.02662	0.02624	0.02625	0.02623	0.02563	0.02565	0.02576	0.02585	0.02508	0.02572	0.02636			557	15659.8	33166.4	47615	59892.6	74142.7	87604.2	100793	180579	240768	274186	305898	331843	349355	380342	404508	421075
	479	0.02709	0.02727	0.02763	0.0274	0.02767	0.02733	0.02685	0.02688	0.02687	0.02629	0.02621	0.02644	0.02654	0.02568	0.02657	0.02711			558	15913.2	32400.5	46681.7	59767.6	72338.3	84210.4	97891.6	171532	229564	263776	297602	322319	336987	366462	387982	397623
	479.5	0.02786	0.02817	0.02844	0.02821	0.02848	0.02824	0.02777	0.02771	0.02772	0.02716	0.02699	0.02724	0.02724	0.02639	0.0273	0.02797			559	15872.9	29864.2	43458.5	58265.3	69434.5	81063	92790.4	169475	224218	258338	282741	311065	323928	354065	372742	381213
	480	0.02886	0.02897	0.02934	0.02921	0.02939	0.02905	0.02858	0.02865	0.02847	0.02814	0.02788	0.02815	0.02829	0.02734	0.02815	0.02872			560	14994.9	30176.1	44474.3	57821.8	68862.2	78234.6	88125.5	163858	218338	245338	275726	298916	314006	338716	362631	379277
	480.5	0.02974	0.02987	0.03025	0.02992	0.03029	0.02996	0.0295	0.02948	0.02943	0.02879	0.02877	0.02895	0.02899	0.02817	0.029	0.02971			561	15577.2	29529.5	41560.3	53463.2	67446.8	75616.4	88227.6	157184	210648	241232	267371	290934	304520	332828	344299	363255
	481	0.03052	0.03088	0.03115	0.03083	0.0311	0.03087	0.03041	0.03021	0.03028	0.02988	0.02955	0.02986	0.02992	0.029	0.02972	0.03057			562	14548.6	28716.7	40647.7	53191.9	65734	74465.8	86002.7	157128	205670	234069	260147	282242	294970	328389	339950	351481
	481.5	0.03151	0.03168	0.03206	0.03183	0.03201	0.03168	0.03133	0.03125	0.03124	0.03065	0.03044	0.03077	0.03085	0.02996	0.03057	0.03131			563	14683.9	26851.1	40200.4	50308.2	62361.9	72540.8	80716.4	148846	198612	227876	255783	275513	291122	312268	334357	347118
	482	0.0324	0.03258	0.03296	0.03274	0.03292	0.0327	0.03224	0.03229	0.0322	0.03152	0.03145	0.03146	0.03178	0.03091	0.03167	0.03218			564	14112.7	27450.4	40556.6	49218.8	62386.1	70297.2	81640.3	147175	194905	219886	247121	270933	284174	306013	323912	339142
	482.5	0.03328	0.03338	0.03376	0.03365	0.03383	0.0334	0.03306	0.03302	0.03294	0.0325	0.03234	0.03237	0.0326	0.03174	0.03251	0.03317			565	14500.6	27579.7	38038.3	49054.3	60799.4	71987.1	80164.4	145065	192251	214007	242281	262832	276177	300853	317662	326728
	483	0.03417	0.03428	0.03457	0.03435	0.03474	0.03432	0.03377	0.03396	0.0338	0.03316	0.03312	0.03328	0.03353	0.03245	0.03336	0.03404			566	13887.1	25317.7	38553.2	47537	59761.3	67088.4	78429.7	142035	186718	208123	242383	257938	272887	295811	311076	318744
	483.5	0.03516	0.03519	0.03547	0.03536	0.03565	0.03533	0.03489	0.0349	0.03476	0.03425	0.03413	0.03419	0.03446	0.0334	0.03433	0.0349			567	12995.7	27042.7	39102.1	47304.8	58764.6	66394.1	75907.7	137845	183506	206241	236504	251850	265668	284407	305521	317904
	484	0.03605	0.03619	0.03638	0.03616	0.03645	0.03624	0.0357	0.03573	0.03572	0.03512	0.03502	0.03522	0.03528	0.03435	0.03506	0.03577			568	13762	23999.3	36826.4	46096.1	56009.2	66536	75298.9	135824	181556	204731	226071	249105	261894	280923	301102	305334
	484.5	0.03671	0.03699	0.03728	0.03717	0.03726	0.03705	0.03652	0.03656	0.03646	0.03599	0.03591	0.03613	0.03621	0.03519	0.03603	0.03676			569	12429.6	25998.4	35524.7	47218.6	55770.1	63550.3	74612	133069	178059	202273	224787	245410	254269	276468	292839	303983
	485	0.03748	0.03779	0.03809	0.03778	0.03817	0.03786	0.03743	0.0374	0.03732	0.03687	0.03669	0.03681	0.03702	0.0359	0.03688	0.03738			570	12160.5	23377.8	34360.3	44916.1	56505.8	62358.6	72828.6	131776	174172	197625	223105	241596	252177	276349	294402	298380
	485.5	0.03826	0.03849	0.03879	0.03858	0.03888	0.03847	0.03814	0.03813	0.03806	0.03752	0.03736	0.0375	0.03784	0.03685	0.03773	0.03825			571	12473.6	25330.5	34903.8	44671.8	52685.7	62512.5	69991.1	129806	170251	194256	215517	238917	247235	269644	283859	296095
	486	0.03903	0.0393	0.03959	0.03939	0.03979	0.03938	0.03896	0.03917	0.03892	0.03839	0.03825	0.03852	0.03854	0.03768	0.03858	0.03936			572	12429.4	23283.3	33946.5	42913.3	52719.3	61050.3	68052.8	126309	166592	188890	211888	230453	240511	261360	278080	287728
	486.5	0.03969	0.04	0.0404	0.03999	0.04029	0.04009	0.03977	0.0399	0.03966	0.03905	0.03903	0.03921	0.03935	0.0384	0.03931	0.0401			573	11116.3	22061.9	32143.2	42721.6	49131.3	58546	70110	123816	161392	184322	210069	226596	238833	258758	272775	285382
	487	0.04047	0.0406	0.041	0.0408	0.0411	0.0409	0.04038	0.04052	0.04041	0.03981	0.03981	0.04012	0.04017	0.03923	0.04016	0.04072			574	11408.9	23088.4	33494.7	41617.2	50079.5	56947.2	66268.1	121792	162294	181757	202269	221471	232351	254352	266859	277712
	487.5	0.04113	0.0413	0.0416	0.0414	0.0416	0.0413	0.04089	0.04115	0.04105	0.04057	0.04048	0.04057	0.04075	0.03982	0.04076	0.04146			575	11531.4	22593.2	32272.2	38634.4	49370.7	56927	66645.6	117420	159442	177696	203341	215791	228260	247962	261777	272821
	488	0.04146	0.0417	0.04211	0.04191	0.04221	0.04191	0.0415	0.04167	0.04158	0.04112	0.04104	0.04114	0.04133	0.0403	0.04137	0.04208			576	9871.59	20653.5	29870	39078.4	48767.8	54713.8	63726.6	117672	155777	172033	196048	213408	222513	241432	254521	264102
	488.5	0.04224	0.0422	0.04271	0.04251	0.04282	0.04262	0.04211	0.04219	0.04222	0.04166	0.04171	0.04194	0.04203	0.04101	0.0421	0.0427			577	10249.9	20015.7	28929.2	38057.8	46988.9	54853.7	63871.4	113368	146386	166579	193382	206311	215471	234325	249533	259085
	489	0.04268	0.0428	0.04321	0.04301	0.04332	0.04312	0.04262	0.04271	0.04286	0.04232	0.04215	0.04251	0.04273	0.04172	0.04258	0.04344			578	10223.3	21157.8	27524.7	37019.4	44475.8	51820.7	60120.7	107595	145291	164530	184414	202379	209542	230412	235720	252322
	489.5	0.04301	0.04321	0.04371	0.04352	0.04383	0.04353	0.04303	0.04333	0.04339	0.04286	0.04271	0.04308	0.04319	0.04232	0.04319	0.04406			579	8869.27	19818.1	27155.9	36994.2	43372.4	51380.5	58132.6	106821	139949	158654	179597	193988	206325	218718	232555	247774
	490	0.04367	0.04381	0.04412	0.04392	0.04413	0.04413	0.04364	0.04396	0.04393	0.04352	0.04338	0.04365	0.04389	0.04279	0.0438	0.04456			580	8898.6	19066.4	26611.3	34571.9	42118	48821.4	57028	103406	138612	156996	175119	188956	196578	216949	223964	237980
	490.5	0.04367	0.04401	0.04432	0.04412	0.04443	0.04424	0.04384	0.04406	0.04403	0.04352	0.0436	0.04388	0.04412	0.04315	0.04404	0.04481			581	8874.13	17859	24551.9	34377.1	41605	47638.5	55167.4	99570	133212	148656	167603	183598	193269	210122	220311	227774
	491	0.04423	0.04461	0.04492	0.04463	0.04494	0.04484	0.04445	0.04458	0.04457	0.04417	0.04416	0.04445	0.04471	0.04375	0.04465	0.0453			582	8522.3	18296.5	24821.3	32241.3	40539.7	46674.8	53247.1	98319	130871	148488	162795	177122	186922	204733	214527	225098
	491.5	0.04467	0.04491	0.04542	0.04513	0.04534	0.04515	0.04475	0.045	0.0451	0.04461	0.04472	0.0449	0.04506	0.0441	0.04513	0.04592			583	8473.83	17468.5	25578.5	32381.6	38165.2	44618.5	51010.7	93997	122886	139574	157501	172627	179206	193873	205345	214341
	492	0.04478	0.04501	0.04542	0.04523	0.04554	0.04545	0.04496	0.04521	0.0451	0.04483	0.04494	0.04513	0.04529	0.04434	0.04525	0.04617			584	8325.76	16733.3	22495.3	31314.4	36389.7	42009.1	49294.9	89688.4	119396	137021	155613	163273	173047	185804	199865	207073
	492.5	0.04533	0.04541	0.04572	0.04563	0.04605	0.04575	0.04547	0.04552	0.04563	0.04526	0.04539	0.04547	0.04575	0.04481	0.04574	0.04654			585	7292.56	15320.8	22102.2	30396.2	35608.8	41659.1	48279	86501.8	113647	133300	147939	158761	166793	180480	196695	199946
	493	0.04555	0.04591	0.04623	0.04604	0.04635	0.04616	0.04567	0.04604	0.04595	0.0457	0.04572	0.04604	0.04622	0.04529	0.04622	0.04703			586	7792.9	14389.3	21692.5	27873	34636.8	41106.6	46716.9	84096.9	111058	126868	136750	153079	157618	174150	182720	193521
	493.5	0.04578	0.04611	0.04643	0.04624	0.04645	0.04626	0.04598	0.04615	0.04627	0.04581	0.04595	0.04616	0.04634	0.04541	0.04635	0.04728			587	7066.84	14080.5	22053.9	27265.5	32312.6	38036.6	43526.1	78695.2	105287	117850	136002	144682	152326	168997	178413	186269
	494	0.04611	0.04631	0.04673	0.04664	0.04685	0.04666	0.04628	0.04656	0.04659	0.04614	0.04617	0.0465	0.04669	0.04577	0.04659	0.04753			588	7164.65	13842.7	20259.9	25602.9	31540.9	37023.7	41460.5	75957.6	102197	116817	129247	139647	149714	159000	170902	176225
	494.5	0.04644	0.04671	0.04703	0.04694	0.04726	0.04687	0.04659	0.04688	0.04702	0.04646	0.0465	0.04684	0.04703	0.04612	0.04707	0.0479			589	6147.1	13253.8	18722.2	25542.5	29804.1	33864.8	41571.6	73728.8	98434.2	111399	123773	133959	142529	155452	163326	169951
	495	0.04666	0.04691	0.04723	0.04724	0.04746	0.04727	0.04689	0.04729	0.04723	0.04679	0.04684	0.04718	0.04738	0.04636	0.04732	0.04802			590	6592.09	12513.9	18103	24314.4	29657.3	33834.2	38438.2	69811.4	94359.9	105015	120357	128980	135815	148016	159948	164882
	495.5	0.04699	0.04732	0.04773	0.04755	0.04786	0.04758	0.0473	0.0474	0.04766	0.04712	0.04728	0.04753	0.04762	0.04672	0.0478	0.04852			591	5841.02	11439	17079.4	22595	28806.4	31208.8	36976.3	66276.6	89724.9	100792	115572	122588	128840	142842	152583	157185
	496	0.04743	0.04772	0.04803	0.04795	0.04827	0.04808	0.0475	0.04792	0.04798	0.04755	0.04751	0.04787	0.04808	0.04707	0.04804	0.04889			592	5486.46	11232.5	16734	20967.9	28200.5	30064	32903	65701.5	88320.5	101119	106573	120058	124220	137610	144618	152318
	496.5	0.04788	0.04812	0.04864	0.04835	0.04867	0.04849	0.04811	0.04833	0.0484	0.04799	0.04795	0.04821	0.04831	0.04755	0.04841	0.04926			593	5290.8	10982.9	15577.6	20981.6	24880.3	28680.3	33758.4	62136.8	81594.7	91587.1	102039	112975	120847	125938	136053	144055
	497	0.04832	0.04872	0.04894	0.04886	0.04918	0.04899	0.04862	0.04875	0.04894	0.04843	0.0484	0.04867	0.0489	0.04791	0.04889	0.04976			594	4869.85	10427	15089.8	19583.2	24904.2	28964.7	33198.7	59898.7	77265.8	88103.3	98673.5	107520	115507	126258	129820	138406
	497.5	0.04887	0.04922	0.04954	0.04946	0.04968	0.0495	0.04913	0.04938	0.04926	0.04886	0.04896	0.04912	0.04948	0.04838	0.04926	0.05013			595	4061.3	10389.2	14076	19295.8	23410.2	26639.9	31732.9	56143.6	74539.2	86227.2	96130.5	104603	109475	119920	124634	130532
	498	0.04953	0.04972	0.05014	0.05007	0.05029	0.05001	0.04964	0.0499	0.0499	0.04941	0.0494	0.04958	0.04983	0.04886	0.04974	0.0505			596	4252.51	9461.64	14151	18076.4	22833.8	25571.5	28512.2	56614.5	71675.6	80351	93097	102437	103443	112689	120553	124026
	498.5	0.0502	0.05052	0.05085	0.05057	0.051	0.05071	0.05035	0.05052	0.05054	0.05006	0.04996	0.05026	0.05041	0.04933	0.05035	0.05112			597	4385.88	9630.58	13084.2	17963.1	22011.2	24135.9	28120.5	50303.8	67391.9	79052.1	87182.8	97265	98911.3	108779	115473	119052
	499	0.05086	0.05113	0.05155	0.05138	0.0518	0.05142	0.05106	0.05104	0.05118	0.05072	0.05074	0.05072	0.05099	0.05016	0.05096	0.05186			598	4224.02	9144.36	12979	17654.5	20711	23783.6	29203.7	50437.8	64448.2	73670.1	81039.4	90980.6	93885	108127	107450	114325
	499.5	0.05164	0.05183	0.05225	0.05218	0.05241	0.05213	0.05167	0.05188	0.05171	0.05126	0.05119	0.0514	0.05157	0.05064	0.05156	0.05223			599	3479.31	8907.32	12297.4	16802.4	19174.4	21311.1	25903.8	47180.9	63730.5	70878.8	81588.6	89210.1	91895.8	99651.5	106136	107111
	500	0.05263	0.05283	0.05316	0.05299	0.05332	0.05314	0.05269	0.05271	0.05278	0.05213	0.05208	0.05231	0.05227	0.05135	0.05241	0.0531			600	4248.62	7500.04	11676.6	16156.1	19239.6	21479.2	24348.5	44768.5	59404.6	69128	77498.5	82682.9	86688	94583.7	101694	105462
	500.5	0.05352	0.05383	0.05406	0.05399	0.05423	0.05405	0.0536	0.05354	0.05363	0.05301	0.05297	0.05311	0.05309	0.0523	0.05314	0.05384			601	3860.65	7266.07	11593.6	15263.5	17641.8	20307.7	22385.8	43374.2	57447.2	64117.5	75575	80262.8	83116.7	89539.8	99393.5	100206
	501	0.05462	0.05483	0.05507	0.0549	0.05534	0.05507	0.05462	0.05458	0.05438	0.05399	0.05375	0.05402	0.05402	0.05314	0.05411	0.05471			602	3963.93	8119.49	11112.6	14729.2	18065.4	20070.6	24270.6	40843.8	55808.4	63886.6	72177.1	77554.1	83216.7	86807.2	94492.8	95432
	501.5	0.05562	0.05584	0.05617	0.05611	0.05625	0.05608	0.05554	0.05552	0.05533	0.05486	0.05464	0.05493	0.05495	0.05397	0.05484	0.05545			603	3446.67	7450.8	10858.6	14386.3	17180.5	19410.8	21126.8	41081.9	53388.6	61730.7	68311.6	74963.6	77458.1	82855.8	90274.1	90567.8
	502	0.05705	0.05724	0.05748	0.05742	0.05766	0.05739	0.05696	0.05677	0.05672	0.05617	0.05587	0.05607	0.056	0.05504	0.05605	0.05669			604	3400.59	7293.99	9677.69	14437.7	16207.5	19457.8	22230	39374.5	52382.4	58699.9	66615.7	70591.4	73400.6	80417	88161.2	90149.7
	502.5	0.05827	0.05844	0.05879	0.05863	0.05887	0.05871	0.05818	0.05802	0.05779	0.05715	0.05688	0.05721	0.05705	0.05611	0.05714	0.05768			605	3967.45	6654.5	10175.6	13074.1	16388.6	17882.5	21295.4	37909.5	51375.9	58201.5	64105.3	65945	71488.2	76353.1	84479	84620.6
	503	0.05971	0.05985	0.06009	0.06004	0.06029	0.06003	0.05961	0.05938	0.05917	0.05846	0.05821	0.05847	0.05833	0.0573	0.05836	0.05892			606	3493.13	6541.64	9702.67	12614.2	15576.5	18208.2	20641.8	35544.2	48507.2	54262.9	61870.4	67431.5	70517	76755.7	82705.7	85188.5
	503.5	0.06103	0.06115	0.0614	0.06135	0.0617	0.06134	0.06093	0.06062	0.06035	0.05966	0.05944	0.05972	0.05949	0.05849	0.05933	0.05991			607	3132.57	5819.31	9946.63	11053.8	14294.7	17236.3	19260.6	34025.2	47171.4	53472.5	59647.2	65021.5	66042.8	72478.4	78135.4	79518.8
	504	0.06258	0.06285	0.06311	0.06306	0.06321	0.06286	0.06245	0.06219	0.06184	0.06108	0.06078	0.06109	0.06077	0.05979	0.06078	0.06127			608	3827.24	6298.61	8935.83	12673.3	13720.9	15649.4	18971.4	35339.4	45432.7	49435.5	56637.8	62560.8	63126	71941.6	76021.6	76712.9
	504.5	0.06435	0.06446	0.06472	0.06467	0.06493	0.06458	0.06418	0.06375	0.06344	0.06261	0.06234	0.06257	0.06229	0.06134	0.06224	0.06275			609	3203.97	5861.35	8842.41	11127.7	13719	16032.8	18307.8	32718.9	40586.8	46909.2	56674.9	58922.9	63477.8	67453	72136.7	75772.3
	505	0.06601	0.06636	0.06642	0.06638	0.06665	0.0664	0.06581	0.06542	0.06504	0.06435	0.06379	0.06405	0.06392	0.06288	0.06382	0.06424			610	3067.54	5901.99	8350.61	10773.4	14300	14770.7	18045.4	30424.6	39714.8	47646.3	53804.5	57248.5	58025.3	64998.2	68766.3	75555.8
	505.5	0.068	0.06807	0.06833	0.0683	0.06846	0.06812	0.06764	0.06729	0.06685	0.0661	0.06557	0.06576	0.06566	0.06455	0.06539	0.06585			611	3217.21	5442.44	9074.22	10565.5	11831.8	14774.4	16103.1	29190.5	40496.9	45687.2	51823.1	53812.9	56483.3	65219.7	67603	72351.6
	506	0.06977	0.06997	0.07004	0.07001	0.07018	0.07005	0.06947	0.06896	0.06845	0.06773	0.06725	0.06747	0.06706	0.06609	0.06697	0.06746			612	2853.7	5695.05	7395.3	9351.66	12065.4	14506.7	15195.9	29111.1	38958.1	43086.2	49516.2	52933.8	54798.5	62719.7	65629.7	67903.9
	506.5	0.07165	0.07188	0.07205	0.07193	0.0721	0.07187	0.0714	0.07083	0.07026	0.06948	0.06903	0.06907	0.06881	0.06776	0.06867	0.06907			613	2825.58	5348.47	8170.68	9109.42	11121.1	11668.4	15957.9	28053.7	37587.1	42176.7	47651.9	53479.2	55344	57910.6	63764.7	64008.6
	507	0.07375	0.07388	0.07386	0.07394	0.07402	0.07379	0.07334	0.07271	0.07218	0.07133	0.07081	0.07089	0.07067	0.06954	0.07049	0.07092			614	2489.65	5306.22	7369.2	9424.45	11093.7	13621	14334.9	27198.8	36935	41570.6	46274.5	49458	55758.6	57428.9	62136.4	62935.4
	507.5	0.07596	0.07609	0.07617	0.07616	0.07634	0.07602	0.07547	0.075	0.07442	0.07351	0.07282	0.07294	0.07276	0.07156	0.07231	0.0729			615	2960.12	5166.01	6774.06	9577.6	10978	12789.1	14099.1	27238.2	35410.2	39689.1	44346.2	47888.4	51099.7	57522.4	58297.8	60197
	508	0.07817	0.07829	0.07838	0.07827	0.07856	0.07825	0.07771	0.07698	0.07644	0.07548	0.07494	0.07499	0.07463	0.07346	0.07449	0.07488			616	2208.13	4926.56	6634.59	8274.74	11158.1	12474.1	14192.3	24676.3	35474.4	38128.9	43859.3	44900.3	48563.4	55856.8	58834.1	57713.3
	508.5	0.08038	0.0806	0.08059	0.08069	0.08078	0.08047	0.07995	0.07927	0.07858	0.07766	0.07706	0.07704	0.07672	0.0756	0.07643	0.07686			617	2420.04	4642.58	6463.61	7621.12	10740.8	11531.6	13622.1	25400.9	31450.8	38809.6	41819.3	44513.6	50563.8	51880.5	57748.8	58642.9
	509	0.08282	0.083	0.083	0.08311	0.08321	0.0828	0.08229	0.08156	0.08082	0.07984	0.07929	0.07932	0.07882	0.07762	0.07862	0.07897			618	2069.77	3934.98	6765.14	7443.24	9636.92	12063.8	14318.1	23969.5	30754.5	36752.9	42136.4	44116.1	47279.1	51494.3	54482.5	54606.9
	509.5	0.08525	0.08541	0.08552	0.08552	0.08563	0.08533	0.08473	0.08396	0.08327	0.08224	0.08152	0.08149	0.08115	0.07988	0.0808	0.0812			619	2694.55	4321.47	6434.44	8299.25	9649.98	11081	13577.6	24178.2	32812.8	36634	39581.4	43698.5	44617.8	51176.6	53713.7	54898.7
	510	0.0879	0.08802	0.08803	0.08804	0.08836	0.08796	0.08737	0.08646	0.08583	0.08464	0.08386	0.08388	0.08359	0.08238	0.08311	0.08367			620	1608.81	4310.69	5724.65	7340.66	9326.74	10902.9	13238.5	22676	30932.1	33711.9	41528.1	43054.9	45114.1	48376.7	52633.1	54040
	510.5	0.09067	0.09072	0.09064	0.09066	0.09088	0.0906	0.08992	0.08906	0.08817	0.08715	0.08643	0.08628	0.08592	0.08476	0.08553	0.08602			621	1433.71	4560.11	5216.64	7634.97	10154.8	11111	12799.2	23615.4	29692.7	34948.2	37936.6	40823.8	44554.8	47361.4	50084.3	53742.1
	511	0.09343	0.09343	0.09336	0.09338	0.09361	0.09323	0.09266	0.09167	0.09094	0.08976	0.08899	0.0889	0.08848	0.08725	0.08808	0.08838			622	2383.47	4567.4	5705.13	6969.12	9882.54	10398.2	12605.3	22913.3	31139	32428.7	39339	39240.7	42949.1	45119.5	50271	50704
	511.5	0.09631	0.09634	0.09627	0.0963	0.09644	0.09606	0.09551	0.09438	0.09361	0.09249	0.09178	0.09152	0.09104	0.08987	0.09075	0.09097			623	1600.89	3947.47	5744.27	6665.97	9109.46	10966.9	12389.2	22111.1	28032	32282.6	35280.1	39788.5	43420.2	45970.5	47538.2	51094
	512	0.09929	0.09934	0.09908	0.09922	0.09936	0.099	0.09846	0.09729	0.09638	0.09533	0.09446	0.09425	0.09384	0.0926	0.0933	0.0937			624	1672.43	4151.44	5659.43	7466.7	9006.28	10403.4	12269.4	22039.5	29514.1	30534.6	36570.4	37915.2	41775.9	45310	45532.5	48234.2
	512.5	0.10228	0.10225	0.1022	0.10225	0.10229	0.10204	0.10141	0.10031	0.09926	0.09805	0.09725	0.0971	0.09663	0.09534	0.09609	0.09654			625	2007.58	3970.95	5102.85	6815.38	8517.3	8647.89	11751.5	20146.6	26818.2	28699.9	35543.4	35221.8	37915.5	43213.1	47395.9	45628.1
	513	0.10526	0.10526	0.10511	0.10527	0.10532	0.10497	0.10446	0.10323	0.10225	0.10089	0.10014	0.09995	0.09942	0.09819	0.09888	0.09927			626	2326.6	3499.88	4598.02	7908.63	8119.68	9550	10665.6	20625.7	27962.2	30495.7	32849.3	37168.1	38566.7	41526	43220.9	45151
	513.5	0.10836	0.10836	0.10813	0.10839	0.10845	0.10811	0.10741	0.10625	0.10523	0.10394	0.10316	0.10292	0.10233	0.10104	0.10179	0.10211			627	1908.9	3284.33	5610.45	6845.78	7855.56	8986.92	10803.8	18343.9	23775.7	30047.8	33067.1	37036.3	36860.6	41157.1	43459.1	45184.3
	514	0.11145	0.11127	0.11114	0.11131	0.11148	0.11115	0.11036	0.10917	0.10811	0.10689	0.10594	0.10576	0.10525	0.10389	0.1047	0.10496			628	1800.46	3301.28	5007.58	6168.51	7224.95	9649.66	11287.5	18694.3	25987.6	28213.6	32072.2	33938.1	35813.9	39796.4	40187.8	42612.9
	514.5	0.11455	0.11438	0.11436	0.11444	0.11461	0.11418	0.11351	0.11229	0.1112	0.10994	0.10895	0.10873	0.10827	0.10699	0.10761	0.10806			629	1775.04	3543.91	4391.43	6482.76	7769.3	8136.86	10184.8	19402.9	23725.6	28208.7	32205.2	33464.2	35878.7	39157.6	40332.5	41247.5
	515	0.11742	0.11739	0.11717	0.11746	0.11764	0.11712	0.11657	0.11531	0.11419	0.11289	0.11197	0.11169	0.1113	0.10984	0.11065	0.11103			630	1797.6	3284.94	5157.28	6483.89	7048.46	8928.97	10283.2	18432	25423.9	25144.3	31012.1	33277.9	33994.3	38107	40883.2	41782.1
	515.5	0.12041	0.12029	0.12009	0.12028	0.12047	0.12005	0.11952	0.11813	0.11707	0.11572	0.11487	0.11454	0.11409	0.11269	0.11344	0.11375			631	1934.25	3391.79	3853.7	6670.67	7377.65	8404.91	9678.43	18775.1	21592.9	26550.3	31544.1	31984.1	35827.8	33602.8	39401.2	42278.1
	516	0.12328	0.1232	0.1229	0.1231	0.1232	0.12289	0.12226	0.12104	0.11984	0.11867	0.11776	0.11739	0.117	0.11554	0.11635	0.11672			632	1271.25	3149.76	4260.58	6149.31	7690.27	9128.61	8652.9	15703.1	24609	26300.6	30246	31149.3	31484.4	35645.6	36089.4	39193.2
	516.5	0.12594	0.12571	0.12551	0.12582	0.12592	0.12562	0.12501	0.12375	0.12272	0.12128	0.12055	0.12024	0.1198	0.11852	0.11914	0.11957			633	2339.9	3041.64	4612.56	6062.54	7051.98	7105.32	9899.43	16720.4	21053.9	24426.7	28187.4	28720.7	31821.9	33029.7	33627.8	39152.8
	517	0.12826	0.12821	0.12792	0.12824	0.12835	0.12785	0.12745	0.12625	0.12517	0.1239	0.12312	0.12286	0.12236	0.12113	0.12169	0.12241			634	1063.45	2494.43	4308.05	4796.35	6525.57	6718.72	9234.83	15677.7	19485.3	23437.4	25483.2	29320.1	32394.1	31977.9	34462.1	36877.2
	517.5	0.13058	0.13032	0.13013	0.13045	0.13047	0.13028	0.12948	0.12854	0.12751	0.1263	0.12568	0.12525	0.12492	0.12351	0.12424	0.12476			635	1741.09	3249.45	4798.92	5497.1	7163.82	6950.16	10298.6	17206.2	20427.7	22947.5	26611	28841.9	29507.3	31895.2	36144.9	37836.5
	518	0.13235	0.13222	0.13204	0.13227	0.13228	0.1321	0.13152	0.13052	0.12965	0.12848	0.1278	0.12731	0.12713	0.12589	0.12642	0.12712			636	2022.7	3387.8	3662.6	4680.75	5885.71	7246.2	9410.09	14943.2	19124.6	23313.5	26235.7	28897.3	28741.6	32562.6	33778	34352.7
	518.5	0.1339	0.13373	0.13365	0.13388	0.1341	0.13372	0.13315	0.13229	0.13146	0.13034	0.12981	0.12947	0.12911	0.12803	0.1286	0.12934			637	1214.87	3069.72	4171.83	5006.57	6528.91	7624.02	9215.45	15386.5	19048	23352.2	25755.4	26386.1	27522.5	30367.3	30452.9	34775.4
	519	0.135	0.13493	0.13466	0.13499	0.13511	0.13493	0.13437	0.13365	0.13285	0.13186	0.13148	0.13084	0.13086	0.12969	0.13018	0.13095			638	1101.07	2841.59	4689.1	4176.7	7408.46	7633.95	8516.8	14320.8	19266.5	19895.2	23839.6	26110.3	25991.8	28472.3	30650.9	31189.6
	519.5	0.13589	0.13573	0.13556	0.13589	0.13612	0.13584	0.13538	0.13469	0.13413	0.13306	0.13282	0.13232	0.13225	0.13124	0.13176	0.13269			639	1565.37	2518.56	3195.44	4384.03	5886.76	6865.3	6975.44	14328	16917	21116.1	22381.7	24758.4	25782	27715.4	28721.3	31169
	520	0.13622	0.13603	0.13596	0.13629	0.13642	0.13615	0.13589	0.13542	0.13487	0.13394	0.1336	0.13335	0.13342	0.13231	0.13297	0.13392			640	1235.33	2870.86	3503.17	4404.5	6514.05	7643.6	8736.8	12499.2	17815.7	18257.3	21600.9	24047.8	23967	27463.9	29128	30186.9
	520.5	0.136	0.13603	0.13576	0.13619	0.13642	0.13615	0.13589	0.13562	0.13519	0.13437	0.13427	0.13392	0.13412	0.13314	0.1337	0.13467			641	745.485	2078.26	3366.04	3739.73	5452.62	5997.67	7267.44	12897.1	16251.4	20654.4	24037.9	24133.1	24418.6	26781.7	28923.6	28515.8
	521	0.13545	0.13543	0.13546	0.13579	0.13602	0.13584	0.13559	0.13552	0.13519	0.13448	0.13449	0.13426	0.13447	0.13337	0.13418	0.13516			642	1182.31	2217.21	2815.02	4425.51	5320.95	6308.52	6775.02	12178.4	16104.7	19130.8	20487.1	22974.9	24759.7	24240.9	25655	28888.6
	521.5	0.13456	0.13453	0.13456	0.13499	0.13521	0.13503	0.13477	0.135	0.13487	0.13426	0.13449	0.13426	0.13458	0.13361	0.13431	0.13553			643	1633.51	2230.1	3279.4	4129.08	5202.27	5712.66	6848.75	11455.9	15138.8	17992.4	20988.4	22560.9	23666	25979.5	28844.7	27029
	522	0.13301	0.13313	0.13325	0.13358	0.1338	0.13382	0.13365	0.13396	0.13391	0.1335	0.13382	0.13369	0.13412	0.13326	0.13394	0.13516			644	1929.39	2969.91	3638.26	4097.39	5285.72	6609.29	7047.39	13674.1	17247.3	17411.3	19941.2	21747.9	21795.7	25294.6	26402	27202.1
	522.5	0.13102	0.13112	0.13134	0.13176	0.13198	0.1319	0.13182	0.13229	0.13253	0.13219	0.1326	0.13255	0.13307	0.13231	0.13297	0.13442			645	1041.13	1484.96	2633.21	3916.52	3929.53	4489.63	6791.1	11323.8	14898.6	16570.9	17323.1	17886.3	21366	22670.6	23786.9	24213.3
	523	0.12859	0.12871	0.12903	0.12944	0.12966	0.12967	0.12959	0.13042	0.13071	0.13066	0.13126	0.13118	0.13179	0.13112	0.13188	0.13331			646	1088.26	2205.98	2469.19	3400.24	5707.75	5533	6814.77	11398.8	15136.8	17390.6	20321.2	20675.5	22537.9	23257.4	25342.9	26136.6
	523.5	0.12594	0.12621	0.12652	0.12683	0.12724	0.12724	0.12714	0.12823	0.12879	0.12881	0.12947	0.12947	0.13028	0.12969	0.13042	0.13194			647	735.541	1344.86	2323.6	2686.86	4485.75	5369.39	6352.55	9879.89	13661.4	15461.9	16093.9	17997.6	21511.1	22881.7	23649.9	22750
	524	0.12284	0.1231	0.1235	0.1239	0.12431	0.1243	0.1244	0.12563	0.12624	0.12641	0.12736	0.12742	0.1283	0.12767	0.12848	0.13021			648	1069.72	2923.03	3193.49	3549.85	4750.46	4869.48	5854.53	10709.4	12825.5	13912.8	17569.1	18090.2	20330.9	23969.7	21738.4	23026.4
	524.5	0.1193	0.11959	0.11999	0.12038	0.12077	0.12086	0.12094	0.1224	0.12325	0.12347	0.12446	0.12468	0.12562	0.12517	0.12606	0.12774			649	457.642	1305.87	2232.24	2993.45	5046.77	4932.47	4873.08	9978.33	12500.5	14041	16297.3	16796.4	18252.6	21289.3	22097.8	22713.8
	525	0.11521	0.11568	0.11627	0.11655	0.11704	0.11712	0.11728	0.11885	0.11984	0.12041	0.12144	0.12172	0.12271	0.12244	0.12326	0.12501			650	553.366	583.012	2038.86	2311.25	4282.62	3657.88	5076.62	8076.81	12898.9	13811	14739.8	17300.5	16138.3	19514.8	20168.9	21514.7
	525.5	0.11101	0.11147	0.11205	0.11242	0.1129	0.11307	0.11321	0.115	0.11621	0.11681	0.1181	0.1183	0.11945	0.11923	0.12011	0.12192			651	1163.13	1427.44	2792.27	2802.96	2612.46	3770.69	5522.14	8675.21	11121.6	13388.7	15380.9	16750.2	17417.3	19510.5	19684.2	20053.3
	526	0.10659	0.10706	0.10783	0.10809	0.10855	0.10861	0.10894	0.11104	0.11238	0.113	0.11442	0.11477	0.11596	0.1159	0.11671	0.11858			652	502.717	1573.2	2789.55	3003.8	3519.26	4234.33	4897.17	7694.17	11189.7	12831.8	12821	17688.9	18127.8	17947.8	20112.6	21345.9
	526.5	0.10183	0.10245	0.1032	0.10346	0.10401	0.10406	0.10446	0.10667	0.10822	0.10885	0.1104	0.11089	0.11211	0.11198	0.11295	0.11486			653	1050.78	1863.18	2334.8	2952.8	3544.89	4002.97	4695.92	8976.06	10757.4	12311.7	14806.5	14821.5	16247.7	18431	19550.5	20907.8
	527	0.09697	0.09764	0.09838	0.09872	0.09926	0.0993	0.09968	0.10208	0.10374	0.1046	0.10606	0.10668	0.10804	0.10782	0.10895	0.1109			654	268.838	1019.91	3077.24	3388.45	3615.39	4455.29	4422.45	7343.62	9290.95	11753	12703.6	14738.2	16448.9	16873.4	18776.6	20375.5
	527.5	0.09199	0.09273	0.09346	0.09389	0.09432	0.09454	0.0948	0.0974	0.09915	0.10002	0.10159	0.10223	0.10362	0.10366	0.1047	0.10669			655	479.197	1751.84	2449.12	2557.01	3711.27	5735.62	4717.09	8261.63	9870.88	12610.2	12901.5	13526.4	15282.1	16917	17033	19113.5
	528	0.08702	0.08781	0.08863	0.08905	0.08957	0.08969	0.09002	0.09271	0.09457	0.09554	0.09713	0.0979	0.09931	0.09926	0.10046	0.10236			656	830.875	2089.33	1876.26	2855.88	3365.12	3898.22	5322.33	8317.54	11444.8	11579.4	12877.1	14671.8	16495.4	17587.2	17734.3	17573.5
	528.5	0.08193	0.0828	0.08371	0.08391	0.08442	0.08462	0.08503	0.08771	0.08967	0.09075	0.09234	0.09323	0.09465	0.09462	0.09585	0.09778			657	521.739	1119.58	1585.34	2290.5	4010.15	3686.14	4856.42	6427.85	8860.57	11233.8	12816	13630.2	15451.9	14851.8	17568.1	16864.1
	529	0.07696	0.07779	0.07878	0.07898	0.07957	0.07977	0.08015	0.08292	0.08487	0.08606	0.08765	0.08844	0.09011	0.08999	0.09124	0.0932			658	-397.279	740.411	1562.31	1671.19	2752.71	4198.44	3390.59	6823.48	10515.9	9714.09	11987.3	12525.6	13506.2	13758.4	15854.4	16622.9
	529.5	0.07198	0.07278	0.07376	0.07394	0.07452	0.0747	0.07517	0.07802	0.07996	0.08115	0.08297	0.08377	0.08522	0.08523	0.0865	0.0885			659	1109.35	1543.47	2013.08	2670.32	3589.62	4283.59	4918.09	7689.49	9832.95	12079.5	12265.1	13923	13409.7	15367.7	16096	17207.6
	530	0.06723	0.06817	0.06914	0.06931	0.06988	0.07005	0.07049	0.07333	0.07538	0.07657	0.07829	0.0791	0.08056	0.08071	0.08189	0.08392			660	765.463	1922.58	2916.37	3833.4	3950.95	3815.3	4055.18	7731.75	9149.46	9878.22	12030.8	12368.2	13361.2	16043.7	15518.6	18181.5
	530.5	0.06247	0.06335	0.06441	0.06457	0.06513	0.06539	0.06571	0.06854	0.07058	0.07177	0.07349	0.07442	0.07591	0.07584	0.07716	0.07922			661	1103.48	2208	3059.45	2620.74	3742.75	3121.34	4254.74	6718.9	8847.34	9537.21	12526.3	11955.5	15156.9	14729.4	16075.4	14845.8
	531	0.05805	0.05894	0.05999	0.06004	0.06069	0.06094	0.06123	0.06396	0.0661	0.0673	0.06892	0.06986	0.07137	0.07132	0.07255	0.07464			662	-342.851	808.489	584.99	1487.99	1947.58	2593.55	3094.47	5757.03	7376.69	9570.46	11512.7	13569.5	10937.1	13913.4	14829.8	15482.7
	531.5	0.05385	0.05463	0.05567	0.05571	0.05635	0.05659	0.05696	0.05969	0.06173	0.06293	0.06446	0.06542	0.06683	0.06693	0.06818	0.07006			663	229.276	1130.4	2081.79	2501.76	2811.37	3322.77	4564.3	7101.96	8876.81	11314.3	10667	11241.2	12668.8	13391.6	14544.2	15384
	532	0.04953	0.05042	0.05145	0.05148	0.052	0.05213	0.05259	0.05531	0.05736	0.05846	0.06	0.06097	0.0624	0.06241	0.06357	0.0656			664	911.681	1563.59	1642.16	2068.89	3202.29	3238.36	3993.47	6790.72	6802.23	9541.17	9998.69	10311.3	12083.7	12323.2	15474.1	12431.2
	532.5	0.04567	0.04651	0.04743	0.04755	0.04807	0.04828	0.04862	0.05125	0.0532	0.05432	0.05587	0.05687	0.05821	0.05825	0.05945	0.06127			665	-43.5356	806.596	1394.53	2289.7	2810.05	4039.25	3020.04	6205.81	8164.22	9702.82	10992	11847.8	10209	12256.6	15729.9	13023.7
	533	0.0418	0.0428	0.04371	0.04372	0.04433	0.04444	0.04475	0.0474	0.04926	0.05039	0.05175	0.05277	0.05414	0.05397	0.05544	0.05706			666	232.379	1057.03	1253.89	1732.3	2650.09	2416.32	3463.98	4981.14	5982.23	7521.1	8653.57	9427.78	10352.2	12086	12879.7	12990.1
	533.5	0.03859	0.0394	0.0404	0.04039	0.0409	0.041	0.0414	0.04385	0.04563	0.04668	0.04818	0.04912	0.05029	0.05028	0.05156	0.05335			667	1067.42	1109.02	1872.21	2720.8	3333.58	3454.37	4074.65	6451.34	8783.56	8840.15	9871.87	10083.5	10886.5	12141.3	12401.1	13382.7
	534	0.03527	0.03619	0.03718	0.03707	0.03756	0.03776	0.03794	0.04042	0.04211	0.04308	0.04461	0.04547	0.04669	0.0466	0.0478	0.04963			668	851.56	1739.81	2596.24	2228.05	2807.89	3878.52	3809.39	6805.59	6704.88	8967.77	8663.37	11279.4	10409.8	11621.7	13845.5	12185.3
	534.5	0.03229	0.03308	0.03407	0.03405	0.03454	0.03472	0.03489	0.03719	0.03892	0.03981	0.04115	0.04206	0.04319	0.04303	0.04428	0.04604			669	239.168	518.051	1838.25	1222.3	2137.21	2505.5	2943.01	4331.07	6300.97	7155.75	8323.34	9644.38	10213.3	11638.6	11023.7	12767.1
	535	0.02952	0.03027	0.03125	0.03113	0.03161	0.03178	0.03194	0.03417	0.03582	0.03665	0.03792	0.03886	0.03993	0.0397	0.04101	0.04258			670	-215.788	617.866	1696.72	1611.58	2002.97	2631.35	3477.99	5934.78	5725.28	7526.4	8238.93	10159.1	10502.2	10191.8	11229.3	12556.9
	535.5	0.02687	0.02767	0.02854	0.02841	0.02898	0.02905	0.02919	0.03125	0.03294	0.0337	0.03479	0.03579	0.03679	0.03661	0.03785	0.03948			671	754.209	1596.88	1348.06	2196.21	2332.49	3100.11	3111.6	7125.06	6489.81	8698.54	9829.16	8973.73	8932.9	11345	11816	11748.7
	536	0.02455	0.02526	0.02623	0.02599	0.02656	0.02662	0.02675	0.02875	0.03028	0.03098	0.03212	0.03305	0.034	0.03364	0.03506	0.03651			672	970.959	675.551	1532.34	2222.68	2278.29	2317.65	3025.63	4645.62	6669.08	7097.55	8595.33	10219.8	9807.91	10850.2	11949.1	12094.4
	536.5	0.02233	0.02306	0.02392	0.02367	0.02413	0.02419	0.02431	0.02625	0.02772	0.02836	0.02944	0.0302	0.0312	0.03091	0.03215	0.03367			673	-353.09	558.513	1208.18	2122.18	2753.19	3071.65	2539.63	5476.35	6042.39	8347.56	6791.79	8422.86	10209.5	8693.65	11335.5	12492.5
	537	0.02034	0.02095	0.02181	0.02166	0.02211	0.02217	0.02228	0.02406	0.02538	0.02596	0.02699	0.02781	0.02864	0.02841	0.0296	0.03094			674	965.438	430.123	2291.96	1139.45	3588.19	3597.12	2672.66	4110.4	5927.72	8308.86	8745.85	8166.73	9787.37	12026.2	10389.7	11539.3
	537.5	0.01858	0.01915	0.02	0.01974	0.0202	0.02025	0.02024	0.02208	0.02324	0.02378	0.02476	0.02564	0.02631	0.02603	0.0273	0.02872			675	797.909	1382.3	1023.51	2677.1	1974.86	2024.44	3561.56	5038.35	7348.05	6836.72	7723.81	7952.54	9677.73	11496.6	11222.1	10160.8
	538	0.0167	0.01734	0.01819	0.01803	0.01828	0.01842	0.01841	0.0201	0.02122	0.0217	0.02253	0.02336	0.02422	0.02377	0.02499	0.02636			676	267.543	2303.72	808.366	2444.29	2456.35	3110.51	2747.82	6522.57	5669.06	7376.47	7786.27	8368.83	8339.8	10497.2	11081.6	11558.7
	538.5	0.01515	0.01574	0.01658	0.01632	0.01666	0.0167	0.01668	0.01823	0.0194	0.01985	0.02063	0.02143	0.022	0.02175	0.02293	0.02426			677	133.591	1416.17	1560.33	2019.6	2259.58	2543.96	3250.13	4571.39	6279.57	6762.08	6521.45	7439.98	8341.24	8266.02	9421.31	10049.6
	539	0.0136	0.01423	0.01507	0.01481	0.01515	0.01518	0.01516	0.01667	0.0177	0.018	0.01885	0.01949	0.02026	0.01973	0.02099	0.02216			678	597.275	1254.62	1482.52	1386.14	1820.06	2342.33	2864.32	4720.33	5146.88	6623.23	8012.22	7827.56	8086.79	8606.7	10655	11090.4
	539.5	0.01249	0.01303	0.01367	0.0135	0.01383	0.01387	0.01373	0.0151	0.01621	0.01647	0.01717	0.01789	0.01851	0.01807	0.01929	0.02042			679	986.178	1274.75	1459.21	2602.6	2424.44	2290.25	3679.94	3825.09	6661.97	6861.72	7550.59	7972.31	9465.62	9588.96	9140.12	11041.5
	540	0.01128	0.01173	0.01256	0.01219	0.01262	0.01255	0.01251	0.01385	0.01471	0.01505	0.01561	0.0163	0.017	0.0164	0.01771	0.01881			680	232.018	851.593	1819.15	1764.8	2064.34	2408.01	2753.57	4806.86	6253.33	6174.87	7607.05	9190.72	8941.46	9145.79	10556.4	9348.99
	540.5	0.01017	0.01063	0.01136	0.01098	0.01131	0.01144	0.01129	0.0126	0.01333	0.01352	0.01416	0.01482	0.01537	0.01486	0.01614	0.0172			681	-209.262	570.899	417.55	1538.56	2625.72	1900.68	2496.76	3664.64	5005.37	5173.83	6143.91	6722.47	6650.5	9447.36	10442.7	9375.28
	541	0.00918	0.00962	0.01035	0.00997	0.0103	0.01033	0.01017	0.01135	0.01215	0.01232	0.01294	0.01356	0.01409	0.01355	0.01468	0.01584			682	929.788	1718.47	878.416	1668.93	2275.2	2579.08	2586.23	3011.39	4598.04	6246.87	7916.15	7493.02	7483.33	7859.17	8927.16	9009.49
	541.5	0.0084	0.00872	0.00945	0.00907	0.00939	0.00941	0.00926	0.01031	0.01109	0.01123	0.01171	0.01231	0.01292	0.01236	0.01347	0.01461			683	544.667	1040.7	739.721	1589.5	1347.41	2059.41	3079.17	3566.36	5039.55	7000.75	5666.28	7152.43	7719.25	8637.92	10426.3	10362.5
	542	0.00752	0.00792	0.00864	0.00826	0.00858	0.0085	0.00834	0.00937	0.01013	0.01014	0.01071	0.0114	0.01176	0.01117	0.01225	0.01324			684	803.98	1518.13	1008.08	1718.89	1988.55	2818.38	2199.78	5211.71	4686.21	6166.55	5961.34	8166.64	7350.07	9054.6	9103.43	9401.93
	542.5	0.00686	0.00722	0.00794	0.00756	0.00788	0.00779	0.00773	0.00865	0.00928	0.00938	0.00981	0.01037	0.01083	0.01022	0.0114	0.01238			685	-161.393	244.309	-61.8508	708.103	768.808	1705.73	2393.25	3628.01	5080.3	5847.49	6391.91	6823.25	8159.68	8885.26	8985.34	7900.78
	543	0.00608	0.00642	0.00703	0.00675	0.00697	0.00698	0.00692	0.00771	0.00832	0.00829	0.00881	0.00935	0.00966	0.00915	0.01019	0.01126			686	43.3766	879.967	878.363	928.803	2048.51	2314.98	3753.81	3020.63	3985.72	6010.37	6023.12	7639.42	6960.8	6817.39	8937.86	10143.1
	543.5	0.00564	0.00591	0.00653	0.00625	0.00636	0.00648	0.0062	0.00708	0.00768	0.00763	0.00814	0.00855	0.00896	0.00832	0.00946	0.0104			687	-540.49	-547.595	623.714	1099.76	1540.87	2085.63	2348.84	3789.74	3934.8	5807.71	5575.71	6900.03	5941.86	6721.37	7650.82	6985.76
	544	0.00509	0.00541	0.00603	0.00564	0.00596	0.00597	0.0057	0.00656	0.00704	0.00709	0.00747	0.00786	0.00827	0.00761	0.00874	0.00978			688	588.301	1013.4	1669.24	1986.53	1996.64	2222	3218.57	4402.19	6392.9	5194.78	6035.16	8164.08	7171.56	8136.82	8328.46	7778.94
	544.5	0.00464	0.00501	0.00553	0.00524	0.00545	0.00536	0.00519	0.00594	0.0065	0.00644	0.0068	0.00718	0.00757	0.00701	0.00813	0.00891			689	-116.928	1082.36	916.984	859.248	1146.25	1588.78	2364.47	3610.12	5443.34	5448.96	5081.89	6806.44	7468.16	8379.39	8927.84	7537.73
	545	0.00409	0.00441	0.00492	0.00463	0.00475	0.00486	0.00458	0.00531	0.00576	0.00567	0.00602	0.00638	0.00675	0.00618	0.00716	0.00817			690	-508.892	701.401	756.786	698.164	1262.61	2006.51	2569.08	3089.2	3047.78	6430.95	5392.47	7901.18	8321.24	6080.47	8001.79	6758.74
	545.5	0.00376	0.00411	0.00462	0.00433	0.00454	0.00456	0.00427	0.0049	0.00544	0.00524	0.00558	0.00604	0.0064	0.00571	0.00679	0.00767			691	-59.7007	553.62	1119.92	1286.18	1465	2488.08	3239.56	4652.65	3928.28	5486.23	5674.15	6299.3	8282.89	7258.78	9756.33	8420.3
	546	0.00332	0.00371	0.00412	0.00373	0.00404	0.00405	0.00376	0.00448	0.0048	0.00469	0.00502	0.00547	0.0057	0.00511	0.00619	0.00693			692	1589.82	961.762	2675.24	2902.12	3098.51	3735.91	3398	4662.88	6596.16	7433.69	6630.07	7442.31	7064.81	6823.94	9164.23	12638.3
	546.5	0.0031	0.00331	0.00392	0.00353	0.00374	0.00364	0.00346	0.00406	0.00437	0.00436	0.00468	0.00501	0.00524	0.00464	0.0057	0.00656			693	1325.82	683.46	1958.17	1787.61	1852.44	2435.24	3039.29	5516.62	4352.97	5395.78	5373.74	5697.07	8578.4	9279.06	7922.12	8737.53
	547	0.00276	0.00291	0.00352	0.00322	0.00343	0.00334	0.00305	0.00365	0.00405	0.00393	0.00413	0.00456	0.00477	0.00416	0.00522	0.00594			694	-293.938	284.231	928.464	1572.82	2054.19	1703.17	3260.26	4551.64	4591.99	4382.35	5200.15	5248.67	4685	6088.74	5893.23	6791.51
	547.5	0.00265	0.00291	0.00352	0.00312	0.00323	0.00324	0.00295	0.00354	0.00384	0.00382	0.00401	0.00444	0.00466	0.00392	0.00497	0.00582			695	527.463	1180.26	816.149	-82.0016	2083.72	2148.97	2584.68	2699.91	3467.08	5350.04	5724.14	5242.52	5218.21	7829.36	7530.28	6878.43
	548	0.00243	0.00251	0.00312	0.00272	0.00293	0.00294	0.00264	0.00312	0.00341	0.00327	0.00357	0.00399	0.00419	0.00357	0.00449	0.00545			696	416.925	898.902	777.395	1320.53	1815.23	3339.53	2315.13	2490.14	4661.22	5098.04	6425	4644.66	7758.34	9111.32	8413.88	8487.2
	548.5	0.0021	0.00241	0.00291	0.00252	0.00273	0.00263	0.00234	0.00292	0.0032	0.00294	0.00323	0.00365	0.00396	0.00321	0.00425	0.00507			697	607.529	969.356	1644.48	1209.82	1533.01	1658.16	2095.81	2840.8	5119.19	4781.85	5695.95	6941.42	5596.73	8288.39	8844.97	6435.87
	549	0.00188	0.00221	0.00271	0.00232	0.00242	0.00243	0.00214	0.00271	0.00288	0.00273	0.00301	0.00342	0.00349	0.00285	0.00388	0.0047			698	1113.82	546.949	1477.6	794.085	2679.09	3003.94	2571.2	4112.36	4211.05	7275.81	5636.88	6890.9	8268.58	7189.77	8099.87	7912.12
	549.5	0.00177	0.002	0.00261	0.00212	0.00232	0.00233	0.00203	0.0025	0.00277	0.00262	0.00279	0.00319	0.00338	0.00262	0.00364	0.00446			699	1381.44	553.351	1758.04	2006.93	1895.21	2850.66	3184.55	5415.24	5136.16	5937.46	5931.19	8491.35	6928.45	6075.46	7587.92	8607.48
	550	0.00166	0.0018	0.00241	0.00191	0.00212	0.00213	0.00173	0.00229	0.00256	0.00229	0.00256	0.00285	0.00303	0.00238	0.0034	0.00421			700	1016.71	2356.69	2233.08	2416.16	3147.21	3084.63	2642.81	4754.75	5617.88	5324.59	7073.82	9184.07	8426.54	8791.18	6973.16	8789.71
	550.5	0.00155	0.0017	0.00221	0.00181	0.00192	0.00192	0.00163	0.00208	0.00235	0.00207	0.00234	0.00274	0.00291	0.00214	0.00315	0.00408
	551	0.00144	0.0016	0.00211	0.00171	0.00192	0.00182	0.00153	0.00198	0.00224	0.00207	0.00223	0.00251	0.00268	0.00202	0.00291	0.00384
	551.5	0.00133	0.0014	0.00191	0.00161	0.00172	0.00162	0.00132	0.00187	0.00203	0.00185	0.00201	0.00228	0.00256	0.00178	0.00291	0.00359
	552	0.00122	0.0013	0.00181	0.00141	0.00162	0.00152	0.00122	0.00167	0.00192	0.00164	0.0019	0.00217	0.00233	0.00166	0.00267	0.00347
	552.5	0.000995122	0.0013	0.00181	0.00131	0.00151	0.00152	0.00112	0.00156	0.00181	0.00153	0.00178	0.00205	0.00221	0.00155	0.00243	0.00322
	553	0.000995122	0.0012	0.00161	0.00121	0.00141	0.00142	0.00102	0.00146	0.00171	0.00142	0.00167	0.00194	0.0021	0.00131	0.00231	0.00322
	553.5	0.000995122	0.0012	0.00171	0.00121	0.00141	0.00132	0.00102	0.00135	0.00171	0.00142	0.00156	0.00194	0.00198	0.00143	0.00231	0.00309
	554	0.000884553	0.001	0.00151	0.00111	0.00131	0.00121	0.000813725	0.00125	0.00149	0.0012	0.00134	0.00171	0.00186	0.00107	0.00206	0.00285
	554.5	0.000884553	0.0011	0.00151	0.00111	0.00131	0.00121	0.000915441	0.00125	0.00139	0.0012	0.00145	0.00171	0.00186	0.00107	0.00206	0.00285
	555	0.000663415	0.000902206	0.00131	0.000906618	0.00111	0.00101	0.00071201	0.00115	0.00128	0.000981618	0.00123	0.00148	0.00163	0.00095098	0.00194	0.0026
	555.5	0.000663415	0.000801961	0.00141	0.000906618	0.00111	0.00101	0.00071201	0.00104	0.00128	0.000981618	0.00112	0.00148	0.00163	0.00095098	0.00182	0.0026
	556	0.000663415	0.000801961	0.00131	0.000906618	0.00111	0.00101	0.00071201	0.00104	0.00128	0.000981618	0.00112	0.00148	0.00151	0.000832108	0.00182	0.0026
	556.5	0.000552846	0.000801961	0.00131	0.000906618	0.00101	0.00101	0.000610294	0.0009375	0.00117	0.000872549	0.00112	0.00137	0.00151	0.000832108	0.0017	0.00248
	557	0.000552846	0.000701716	0.00121	0.000805882	0.000908824	0.000911029	0.000610294	0.0009375	0.00107	0.000872549	0.001	0.00125	0.0014	0.000713235	0.0017	0.00248
	557.5	0.000552846	0.000701716	0.00121	0.000805882	0.000908824	0.000911029	0.000610294	0.0009375	0.00107	0.00076348	0.000892157	0.00125	0.00128	0.000713235	0.0017	0.00235
	558	0.000552846	0.000701716	0.00121	0.000805882	0.000908824	0.000911029	0.000508578	0.000833333	0.00107	0.00076348	0.000892157	0.00114	0.0014	0.000594363	0.00158	0.00235
	558.5	0.000552846	0.000701716	0.00111	0.000805882	0.000908824	0.000809804	0.000508578	0.000833333	0.00107	0.00076348	0.000892157	0.00114	0.00128	0.000594363	0.00158	0.00235
	559	0.000442276	0.000601471	0.00111	0.000705147	0.000807843	0.000809804	0.000406863	0.000833333	0.00107	0.000654412	0.000892157	0.00114	0.00128	0.00047549	0.00146	0.00223
	559.5	0.000442276	0.000501225	0.00111	0.000604412	0.000807843	0.000708578	0.000406863	0.000729167	0.000959559	0.000654412	0.000780637	0.00114	0.00128	0.00047549	0.00146	0.00223
	560	0.000552846	0.000501225	0.00111	0.000705147	0.000807843	0.000708578	0.000406863	0.000729167	0.000959559	0.000654412	0.000780637	0.00103	0.00116	0.00047549	0.00146	0.00223
	560.5	0.000442276	0.000501225	0.00111	0.000604412	0.000807843	0.000607353	0.000305147	0.000729167	0.000959559	0.000545343	0.000780637	0.00103	0.00116	0.000356618	0.00133	0.0021
	561	0.000331707	0.000601471	0.001	0.000604412	0.000706863	0.000708578	0.000406863	0.000833333	0.000852941	0.000545343	0.000780637	0.00103	0.00116	0.00047549	0.00133	0.0021
	561.5	0.000442276	0.000601471	0.00111	0.000604412	0.000807843	0.000708578	0.000406863	0.000729167	0.000959559	0.000654412	0.000780637	0.00103	0.00116	0.00047549	0.00133	0.0021
	562	0.000331707	0.000501225	0.001	0.000604412	0.000605882	0.000708578	0.000305147	0.000729167	0.000852941	0.000545343	0.000669118	0.000911765	0.00105	0.000356618	0.00133	0.00198
	562.5	0.000331707	0.000501225	0.001	0.000503676		0.000708578	0.000305147	0.000729167	0.000746324	0.000545343	0.000669118	0.000911765	0.00116	0.000356618	0.00133	0.0021

[truncated: 19 more sheets: Figure S9, Figure S10, Figure S11, Figure S12, Figure S18, Figure S19, Figure S20, Figure S21, Figure S22, Figure S23, Figure S24, Figure S25, Figure S26, Figure S27, Figure S28, Figure S29, Figure S30, Figure S33, Figure S34]
